# Supplementary material for: Inhibition of TOPORS ubiquitin ligase augments the efficacy of DNA hypomethylating agents through DNMT1 stabilization
Source: Nat Commun. 2024 Aug 28;15:7359. doi: 10.1038/s41467-024-50498-4 (PMC11358161; doi:10.1038/s41467-024-50498-4)
Supplement: Supplementary file 4 — Supplementary Data 1 [file 41467_2024_50498_MOESM4_ESM.xlsx]

## Sheet: Supplementary Data 1
Supplementary Data 1. Characteristics of cell lines
Cell line	MOLM-13	MDS-L	SKK-1	SKM-1
Origin	AML from MDS	MDS	AML from MDS	AML from MDS
Patients (age/sex)	Japanese, 20/M	Japanese, 52/M	Japanese, 69/M	Japanese, 76/M
Chromosomal aberrations	t(9;11)(p22;q23)	Deletion of 5q	Trisomy 8	Loss of part of 17p
Gene mutations	FLT3-ITD MLL-AF9 CBL NF1	CEBPA NRAS	BCOR U2AF1	ASXL1 BCORL1 EZH2 STAG2 TET2
TP53 status	Wild type	Mutated*	Wild type	Mutated†
Cytokine dependency	Not required	IL-3	GM-CSF	Not required
References	1, 2	3, 4	2, 5	2, 6
* a homozygous, splice donor site mutation of TP53(c.672+1G>A; COSM6906 in COSMIC) and homozygous TP53(c.74+14T>C) mutation, † p.Arg248Gln (c.743G>A) (VAF 100%)
1. Leukemia. 1997;11:1469-77. 2. Genes Chromosomes Cancer. 2017;56:243-252 3. Br J Haematol. 1994;87:235-42. 4. Leukemia. 2018;32:1846-50. 5. Haematologica. 2005;90:981-2. 6. Br J Haematol. 1993;85:469-76.
