# Supplementary material for: Inhibition of TOPORS ubiquitin ligase augments the efficacy of DNA hypomethylating agents through DNMT1 stabilization
Source: Nat Commun. 2024 Aug 28;15:7359. doi: 10.1038/s41467-024-50498-4 (PMC11358161; doi:10.1038/s41467-024-50498-4)
Supplement: Supplementary file 5 — Supplementary Data 2 [file 41467_2024_50498_MOESM5_ESM.xlsx]

## Sheet: Supplementary Data 2
Supplementary Data 2. 1st screening data (candidate gene list)
MOLM-13 DAC 20 nM
Gene	sgRNA	c|beta	c|z	c|p-value	c|fdr	c|wald-p-value	c|wald-fdr	d|beta	d|z	d|p-value	d|fdr	d|wald-p-value	d|wald-fdr
RNF7	6	-0.097255	-0.48274	0.74801	0.86405	0.62928	0.72087	-1.0429	-5.0759	0.00072202	0.0075188	3.8572e-07	1.2424e-05
GFI1	10	-0.29182	-1.5851	0.14079	0.3578	0.11295	0.20612	-1.2088	-6.3862	0	0	1.7005e-10	2.3551e-08
TOPORS	7	0.13546	0.68915	0.25848	0.51216	0.49073	0.6108	-0.7456	-3.7406	0.0036101	0.02994	0.0001836	0.0017908
ERCC8	10	0.011771	0.11077	0.74513	0.86371	0.9118	0.93474	-0.73684	-6.8728	0	0	6.2968e-12	1.2459e-09
UBE2A	10	0.36458	3.3455	0.001444	0.013158	0.00082121	0.0062152	-0.36739	-3.3181	0.081588	0.23395	0.00090623	0.0058135
PCGF1	6	0.0013103	0.007995	0.87365	0.93798	0.99362	0.99506	-0.61617	-3.7252	0.030325	0.12766	0.00019519	0.001839
MUM1	4	0.10077	0.61519	0.55018	0.76096	0.53843	0.65073	-0.51449	-3.117	0.13285	0.32	0.0018268	0.0097936
RNF138	6	0.054061	0.48143	0.64404	0.8176	0.63021	0.72087	-0.47405	-4.1816	0.073646	0.2161	2.894e-05	0.00039685
TRIM43	4	-0.14596	-0.55087	0.64188	0.8171	0.58173	0.68181	-0.6731	-2.5241	0.058484	0.18925	0.0116	0.036023
SPEN	10	0.088968	0.87605	0.35812	0.60859	0.381	0.51083	-0.41092	-3.9934	0.047653	0.16583	6.5132e-05	0.00076447
ERCC6	10	0.10414	0.86656	0.29531	0.55345	0.38618	0.51628	-0.3641	-3.0002	0.085921	0.24138	0.0026982	0.0127
MSL1	4	-0.25042	-1.3118	0.42022	0.66438	0.1896	0.30397	-0.71801	-3.7186	0.044043	0.15927	0.00020035	0.0018749
ATRX	10	0.00098426	0.011326	0.81155	0.90354	0.99096	0.99383	-0.45432	-5.189	0.030325	0.12766	2.114e-07	7.7048e-06
BCOR	10	0.060321	0.61713	0.48736	0.71656	0.53715	0.65031	-0.38928	-3.9529	0.061372	0.19187	7.7202e-05	0.00088368
WSB2	10	-0.29923	-1.7071	0.13069	0.34087	0.087799	0.17273	-0.74697	-4.2072	0	0	2.5861e-05	0.00036549
ANKRD17	10	-0.086405	-0.79154	0.71986	0.85666	0.42863	0.55429	-0.53395	-4.8615	0.011552	0.072072	1.165e-06	2.8306e-05
SETD1B	10	-0.11036	-1.0612	0.61877	0.80697	0.28859	0.41506	-0.55525	-5.276	0.010108	0.066986	1.3202e-07	5.714e-06
ZHX1	4	-0.36001	-1.7173	0.27076	0.52587	0.085917	0.16975	-0.74941	-3.5685	0.039711	0.15427	0.00035899	0.0029247
SYNCRIP	10	-0.13666	-0.8189	0.52058	0.74177	0.41284	0.54095	-0.51834	-3.0539	0.017329	0.090909	0.0022586	0.011252
GSE1	4	-0.1714	-1.2532	0.57473	0.77432	0.21012	0.32661	-0.54351	-3.964	0.11697	0.29137	7.37e-05	0.00085063
RNF126	10	-0.17965	-1.0892	0.387	0.63208	0.27607	0.40079	-0.53687	-3.221	0.01083	0.069124	0.0012772	0.0075684
MBTD1	10	-0.046609	-0.55202	0.92563	0.95886	0.58094	0.68181	-0.38186	-4.4966	0.06426	0.19647	6.9051e-06	0.00012106
SCAI	4	-0.024406	-0.22707	0.97112	0.98535	0.82037	0.86434	-0.32586	-3.0253	0.30903	0.53634	0.0024837	0.012037
MOLM-13 AZA 250 nM
GFI1	10	-0.29	-1.6387	0.14224	0.36617	0.10127	0.18407	-1.1007	-6.07	0	0	1.2791e-09	1.6105e-07
PCGF1	6	0.0073489	0.051017	0.84549	0.92132	0.95931	0.96911	-0.667	-4.5857	0.015162	0.079848	4.5257e-06	0.00010447
RNF7	6	-0.095118	-0.49413	0.74729	0.86997	0.62122	0.70697	-0.73096	-3.747	0.0086643	0.057522	0.00017896	0.0018777
MGA	10	0.18201	2.1284	0.11191	0.31633	0.033305	0.082647	-0.44157	-5.1412	0.022383	0.10032	2.7294e-07	1.1813e-05
TOPORS	7	0.13728	0.85816	0.30036	0.56676	0.39081	0.51375	-0.46208	-2.8634	0.046209	0.16121	0.0041906	0.018603
BCOR	10	0.061315	0.57139	0.50686	0.73895	0.56774	0.66693	-0.48546	-4.4815	0.015162	0.079848	7.4108e-06	0.0001387
RNF25	10	0.087996	0.97867	0.39278	0.65228	0.32774	0.44854	-0.45226	-4.9925	0.018051	0.086207	5.9599e-07	2.2929e-05
MSL2	4	0.2152	1.6794	0.213	0.46322	0.093077	0.17188	-0.31041	-2.3999	0.26354	0.48928	0.016399	0.050472
GSE1	4	-0.17233	-1.0642	0.56823	0.77308	0.28725	0.40349	-0.67981	-4.1815	0.030325	0.12317	2.8956e-05	0.00042663
ATRX	10	0.0018089	0.0195	0.80072	0.90016	0.98444	0.98729	-0.48419	-5.1794	0.015162	0.079848	2.2261e-07	1.115e-05
CTBP1	10	-0.040166	-0.54414	0.97329	0.98899	0.58635	0.67888	-0.50295	-6.7573	0.012996	0.073171	1.4059e-11	3.0813e-09
WSB2	10	-0.29538	-1.822	0.13213	0.35397	0.068455	0.1378	-0.72919	-4.4454	0	0	8.7727e-06	0.00015577
MSL1	4	-0.24949	-1.3442	0.40361	0.66076	0.17888	0.27806	-0.62603	-3.3435	0.039711	0.14589	0.00082733	0.0059336
SKP1	5	-0.22586	-0.66346	0.41805	0.67014	0.50704	0.61612	-0.57926	-1.6705	0.041877	0.14987	0.09483	0.17559
H2AFB1	4	0.015565	0.14246	0.86498	0.93594	0.88672	0.91258	-0.3235	-2.9415	0.24332	0.46547	0.0032665	0.015493
CTBP2	10	0.0098438	0.11998	0.75307	0.87065	0.9045	0.92726	-0.32478	-3.937	0.095307	0.25781	8.2495e-05	0.0010293
ANKRD17	10	-0.086144	-0.97127	0.72996	0.86043	0.33141	0.45267	-0.41625	-4.6722	0.031769	0.12644	2.9795e-06	7.6419e-05
CHD2	10	-0.082046	-0.92917	0.75235	0.87065	0.3528	0.47348	-0.39025	-4.4071	0.041877	0.14987	1.0474e-05	0.00018363
SYNCRIP	10	-0.13915	-0.85312	0.50542	0.73762	0.39359	0.51573	-0.44314	-2.6791	0.022383	0.10032	0.0073815	0.027262
MDS-L DAC 12.5 nM
TOPORS	7	0.080035	0.89184	0.28736	0.54422	0.37248	0.49509	-0.48172	-5.3278	0.0064982	0.059211	9.9424e-08	1.9889e-05
UBE2D3	4	-0.30724	-1.5081	0.23177	0.49233	0.13154	0.22688	-0.82789	-4.024	0.00072202	0.010204	5.7212e-05	0.0014674
N6AMT2	4	-0.14705	-0.96528	0.59567	0.80253	0.3344	0.45711	-0.46718	-3.0351	0.043321	0.20619	0.0024048	0.019253
ING3	6	-0.054205	-0.47473	0.95812	0.97502	0.63498	0.72922	-0.34175	-2.9858	0.057762	0.24471	0.002828	0.021172
MDS-L AZA 100 nM
TOPORS	7	0.079978	0.83104	0.31047	0.55598	0.40595	0.52204	-0.5253	-5.4144	0.0072202	0.056497	6.1502e-08	4.259e-06
UBE2D3	4	-0.30736	-1.5493	0.23682	0.48235	0.12131	0.2049	-0.74295	-3.7149	0.01083	0.073892	0.00020329	0.0025831
ING3	6	-0.055547	-0.42965	0.94729	0.96762	0.66745	0.75278	-0.48438	-3.7323	0.028881	0.15152	0.00018972	0.0025216
ANP32A	4	-0.0011369	-0.010922	0.81444	0.90894	0.99129	0.99488	-0.31485	-3.0151	0.20794	0.4808	0.0025686	0.01617
