# Supplementary material for: Inhibition of TOPORS ubiquitin ligase augments the efficacy of DNA hypomethylating agents through DNMT1 stabilization
Source: Nat Commun. 2024 Aug 28;15:7359. doi: 10.1038/s41467-024-50498-4 (PMC11358161; doi:10.1038/s41467-024-50498-4)
Supplement: Supplementary file 6 — Supplementary Data 3 [file 41467_2024_50498_MOESM6_ESM.xlsx]

## Sheet: Supplementary Data 3
Supplementary Data 3. DEG list
DEGs in TOPORS KO MOLM-13 cells treated with DAC compared to WT cells with DAC												DEGs in TOPORS KO MDS-L cells treated with DAC compared to WT cells with DAC
Regulation	Ensembl ID	log2 Fold Change	Adj.Pval	Symbol	Chr	Type	M13_WT_48h_1	M13_KO_48h_1	M13_WT_48h_2	M13_KO_48h_2		Regulation	Ensembl ID	log2 Fold Change	Adj.Pval	Symbol	Chr	Type	ML_WT_48h_1	ML_KO_48h_1	ML_WT_48h_2	ML_KO_48h_2
Up	ENSG00000217236	5.07857	0.00969	SP9	2q31.1	protein_coding	1.16912	5.96383	0.804192	6.16661		Up	ENSG00000235173	6.69849	0.0888	HGH1	8q24.3	protein_coding	0	7.26315	0	6.13382
Up	ENSG00000163220	4.54051	0.00539	S100A9	1q21.3	protein_coding	4.86908	9.32289	4.73324	9.36046		Up	ENSG00000119919	2.41475	0.000228	NKX2-3	10q24.2	protein_coding	1.12122	3.7639	1.34474	3.53154
Up	ENSG00000143546	4.04593	0.00646	S100A8	1q21.3	protein_coding	4.03839	8.17023	4.02768	7.9877		Up	ENSG00000198157	2.04231	0.00381	HMGN5	Xq21.1	protein_coding	1.21783	3.28455	1.29417	3.31208
Up	ENSG00000228903	3.67367	0.00969	RASA4CP	7p13	transcribed_unprocessed_pseudogene	0	3.54516	0	3.80218		Up	ENSG00000282705	1.93885	0.0446	NPIPA5	CHR_HSCHR16_1_CTG1	protein_coding	1.23129	3.04151	1.05326	3.12075
Up	ENSG00000087245	2.7141	0.00757	MMP2	16q12.2	protein_coding	0.170367	2.87138	0.208587	2.93577		Up	ENSG00000133742	1.90009	0.00645	CA1	8q21.2	protein_coding	1.64525	3.26853	1.18239	3.35929
Up	ENSG00000280479	2.57126	0.0124	CACFD1	CHR_HG2030_PATCH	protein_coding	0.47175	3.11051	0.643925	3.14768		Up	ENSG00000128989	1.82619	0.000765	ARPP19	15q21.2	protein_coding	3.41659	5.15989	3.23	5.13907
Up	ENSG00000120708	2.5173	0.0369	TGFBI	5q31.1	protein_coding	1.58868	3.77496	1.11399	3.96231		Up	ENSG00000101265	1.73272	0.00145	RASSF2	20p13	protein_coding	5.16749	6.73397	4.8469	6.74588
Up	ENSG00000236081	2.49763	0.00822	ELFN1-AS1	7p22.3	lncRNA	1.26915	3.78182	1.24132	3.7239		Up	ENSG00000050767	1.4573	0.00464	COL23A1	5q35.3	protein_coding	1.94552	3.70898	2.26031	3.41145
Up	ENSG00000281165	2.3623	0.0149	SLC2A6	CHR_HG2030_PATCH	protein_coding	1.56756	3.86538	1.6635	4.09028		Up	ENSG00000171316	1.29751	0.00846	CHD7	8q12.2	protein_coding	0.549846	1.79482	0.505465	1.85552
Up	ENSG00000160883	2.29249	0.0247	HK3	5q35.2	protein_coding	0.619101	2.72216	0.281057	2.76299		Up	ENSG00000143333	1.29694	0.000293	RGS16	1q25.3	protein_coding	0.648619	1.97319	0.691173	1.96048
Up	ENSG00000117091	2.24648	0.0107	CD48	1q23.3	protein_coding	3.82234	6.10323	3.80183	6.01392		Up	ENSG00000223609	1.2524	0.00184	HBD	11p15.4	protein_coding	3.40211	4.64393	3.55913	4.82209
Up	ENSG00000165168	2.20238	0.0129	CYBB	Xp21.1	protein_coding	4.34125	6.59204	4.28287	6.43684		Up	ENSG00000180628	1.21939	0.0326	PCGF5	10q23.32	protein_coding	2.55957	4.11212	2.57518	3.46141
Up	ENSG00000160678	2.17458	0.035	S100A1	1q21.3	protein_coding	1.36753	3.37911	0.976856	3.31444		Up	ENSG00000257582	1.18754	0.0115	LINC01475	10q24.2	lncRNA	0	1.04656	0	1.32851
Up	ENSG00000004468	2.15049	0.0199	CD38	4p15.32	protein_coding	1.63412	3.8802	1.89281	3.9477		Up	ENSG00000134138	1.16259	0.0134	MEIS2	15q14	protein_coding	2.7443	3.80777	2.43773	3.69946
Up	ENSG00000172322	2.12258	0.0134	CLEC12A	12p13.31	protein_coding	0.227709	2.4525	0.27478	2.29516		Up	ENSG00000278249	1.11951	0.0307	SCARNA2	1p13.3	scaRNA	1.63429	2.83779	1.67174	2.70726
Up	ENSG00000228278	2.11803	0.0124	ORM2	9q32	protein_coding	2.98025	5.16905	2.99693	5.04419		Up	HIST2H2BE	1.1159	0.000805	NA	NANA	NA	2.92476	4.05043	2.91218	4.01831
Up	ENSG00000108176	2.09458	0.0124	DNAJC12	10q21.3	protein_coding	0.281768	2.35709	0.342177	2.45601		Up	ENSG00000169429	1.05552	0.00677	CXCL8	4q13.3	protein_coding	2.60366	3.63646	2.67007	3.74831
Up	ENSG00000229314	2.0873	0.0137	ORM1	9q32	protein_coding	4.24346	6.42082	4.256	6.25325		Up	ENSG00000235890	1.04099	0.0585	TSPEAR-AS1	21q22.3	lncRNA	1.58205	2.59086	1.38637	2.45954
Up	ENSG00000158825	2.00901	0.0367	CDA	1p36.12	protein_coding	2.74004	4.77205	3.02579	5.01181		Up	ENSG00000099814	1.04077	0.00657	CEP170B	14q32.33	protein_coding	0.906911	1.9226	0.644456	1.71031
Up	ENSG00000175084	1.96101	0.0137	DES	2q35	protein_coding	0	1.88826	0	2.03376		Up	ENSG00000276363	1.03753	0.00101	VSTM1	CHR_HSCHR19LRC_LRC_J_CTG3_1	protein_coding	2.58752	3.76808	2.78197	3.67648
Up	ENSG00000275692	1.95732	0.0916	MIR6724-4	21p11.2	miRNA	1.09092	2.55383	0.660859	3.11258		Up	ENSG00000163106	1.03401	0.0992	HPGDS	4q22.3	protein_coding	1.63862	2.67028	1.79852	2.83487
Up	ENSG00000002726	1.94122	0.0369	AOC1	7q36.1	protein_coding	1.35345	3.06632	1.26326	3.43282		Up	ENSG00000162739	0.997664	0.00129	SLAMF6	1q23.3	protein_coding	2.70412	3.66049	2.70572	3.74468
Up	ENSG00000116701	1.93071	0.0766	NCF2	1q25.3	protein_coding	2.17086	3.82661	1.54213	3.7478		Up	ENSG00000138449	0.993126	0.000258	SLC40A1	2q32.2	protein_coding	6.12817	7.03472	6.00166	7.08136
Up	ENSG00000099250	1.92691	0.0124	NRP1	10p11.22	protein_coding	0.237985	2.20671	0.241534	2.12663		Up	ENSG00000030419	0.991277	0.0255	IKZF2	2q34	protein_coding	2.43061	3.25401	2.15749	3.31664
Up	ENSG00000196141	1.92328	0.0338	SPATS2L	2q33.1	protein_coding	1.18225	3.10734	0.951871	2.87333		Up	ENSG00000197461	0.984859	0.0648	PDGFA	7p22.3	protein_coding	2.62658	3.85116	2.98995	3.73509
Up	ENSG00000110077	1.90492	0.0347	MS4A6A	11q12.2	protein_coding	1.94894	3.75159	1.63694	3.64414		Up	ENSG00000008130	0.951326	0.014	NADK	1p36.33	protein_coding	6.34246	7.28457	6.23886	7.1994
Up	ENSG00000158869	1.89206	0.0149	FCER1G	1q23.3	protein_coding	3.90745	5.77071	3.97898	5.89984		Up	HIST1H2AC	0.93235	0.00281	NA	NANA	NA	4.96372	5.91574	4.92556	5.83823
Up	ENSG00000265321	1.87306	0.0673	MIR4263	2p23.2	miRNA	0	2.16286	0.552243	2.13551		Up	ENSG00000129990	0.929689	0.0255	SYT5	19q13.42	protein_coding	1.54992	2.73571	1.5691	2.2427
Up	ENSG00000113140	1.8662	0.0127	SPARC	5q33.1	protein_coding	4.02607	5.83151	3.97497	5.90193		Up	ENSG00000172987	0.90171	0.000765	HPSE2	10q24.2	protein_coding	3.31225	4.1789	3.23425	4.17102
Up	ENSG00000282107	1.748	0.0903	TMEM255B	CHR_HSCHR13_1_CTG5	protein_coding	0.801869	2.90101	1.40997	2.80683		Up	ENSG00000066294	0.881946	0.019	CD84	1q23.3	protein_coding	4.10927	4.88477	3.867	4.85538
Up	ENSG00000169442	1.73769	0.0233	CD52	1p36.11	protein_coding	3.26655	4.86339	3.06197	4.9405		Up	ENSG00000130283	0.862699	0.0955	GDF1	19p13.11	protein_coding	0.933767	1.75653	1.10807	2.0107
Up	ENSG00000132170	1.73407	0.0551	PPARG	3p25.2	protein_coding	1.57519	3.1916	1.17093	3.02266		Up	ENSG00000005238	0.826694	0.0104	FAM214B	9p13.3	protein_coding	3.9256	4.6996	3.81792	4.6973
Up	ENSG00000136231	1.72703	0.0373	IGF2BP3	7p15.3	protein_coding	1.44093	3.33342	1.44386	3.00543		Up	ENSG00000153162	0.825377	0.00172	BMP6	6p24.3	protein_coding	5.93491	6.71078	5.73187	6.60675
Up	ENSG00000162591	1.72129	0.0551	MEGF6	1p36.32	protein_coding	0.320747	2.15918	0.159248	1.76339		Up	ENSG00000174837	0.822956	0.0016	ADGRE1	19p13.3	protein_coding	3.98787	4.77994	3.87917	4.73301
Up	ENSG00000275565	1.70226	0.0299	ALOX5	CHR_HSCHR10_1_CTG2	protein_coding	0.222066	1.80038	0.222547	2.04875		Up	ENSG00000277445	0.815285	0.0775	CPEB1	CHR_HSCHR15_5_CTG8	protein_coding	0	0.598124	0	1.03245
Up	ENSG00000255867	1.66871	0.0149	DENND5B-AS1	12p11.21	lncRNA	0	1.72244	0	1.61498		Up	LOC100506585	0.805776	0.0115	NA	NANA	NA	1.20061	2.03606	1.15196	1.92806
Up	ENSG00000257017	1.62861	0.0137	HP	16q22.2	protein_coding	2.23446	3.8972	2.28449	3.87896		Up	ENSG00000197191	0.805014	0.011	CYSRT1	9q34.3	protein_coding	1.32549	2.1173	1.29565	2.11388
Up	ENSG00000181790	1.62849	0.0212	ADGRB1	8q24.3	protein_coding	0.575656	2.15191	0.634911	2.31563		Up	ENSG00000205293	0.801815	0.00794	LINC01602	8q12.1	lncRNA	3.52264	4.15229	3.33736	4.31134
Up	ENSG00000108821	1.62522	0.0199	COL1A1 ENSG00000108821	17q21.33	protein_coding	1.03279	2.72462	1.19029	2.74891		Up	ENSG00000164938	0.798802	0.0522	TP53INP1	8q22.1	protein_coding	2.83374	3.45119	2.56733	3.54748
Up	ENSG00000196376	1.58254	0.0149	SLC35F1	6q22.2	protein_coding	1.93971	3.54277	2.01473	3.57676		Up	ENSG00000133216	0.798426	0.0025	EPHB2	1p36.12	protein_coding	1.07857	1.841	0.879101	1.71351
Up	ENSG00000071967	1.57475	0.0149	CYBRD1	2q31.1	protein_coding	0.315079	1.83339	0.266208	1.89741		Up	ENSG00000277439	0.798197	0.00351	GP6	CHR_HSCHR19_4_CTG3_1	protein_coding	3.0751	3.88574	3.06201	3.84776
Up	ENSG00000182487	1.57161	0.0214	NCF1B	7q11.23	transcribed_unprocessed_pseudogene	3.0876	4.57274	3.08073	4.73882		Up	ENSG00000105492	0.779073	0.0181	SIGLEC6	19q13.41	protein_coding	5.96557	6.63658	5.62782	6.51495
Up	ENSG00000115425	1.55471	0.0876	PECR	2q35	protein_coding	0.558141	2.16279	0.233967	1.73874		Up	HIST1H2BK	0.775929	0.000298	NA	NANA	NA	5.2065	6.01832	5.26418	6.00422
Up	ENSG00000174837	1.54612	0.0552	ADGRE1	19p13.3	protein_coding	0	1.50455	0.227911	1.81561		Up	ENSG00000163110	0.775053	0.00439	PDLIM5	4q22.3	protein_coding	4.34397	5.05638	4.22809	5.06578
Up	ENSG00000112195	1.51881	0.0326	TREML2	6p21.1	protein_coding	0.591307	2.26124	0.778635	2.14634		Up	ENSG00000073737	0.77193	0.0817	DHRS9	2q31.1	protein_coding	1.57006	2.13252	1.47057	2.45197
Up	ENSG00000171049	1.50855	0.0327	FPR2 ENSG00000171049	19q13.41	protein_coding	0.592418	2.12727	0.771973	2.25423		Up	ENSG00000176014	0.761158	0.0183	TUBB6	18p11.21	protein_coding	5.06548	5.74097	4.81405	5.66088
Up	ENSG00000153071	1.49654	0.0384	DAB2	5p13.1	protein_coding	0.544385	2.18377	0.55417	1.90786		Up	ENSG00000283920	0.754746	0.0701	MIR6743	11p15.5	miRNA	0.043889	1.01885	0.112464	0.646998
Up	ENSG00000132965	1.48018	0.0158	ALOX5AP	13q12.3	protein_coding	7.07537	8.55264	7.11524	8.59834		Up	ENSG00000100292	0.7388	0.000861	HMOX1	22q12.3	protein_coding	4.22212	4.98	4.19869	4.91841
Up	ENSG00000185920	1.47273	0.0423	PTCH1	9q22.32	protein_coding	0.747515	2.22048	0.544339	2.01684		Up	HIST1H3H	0.730552	0.0606	NA	NANA	NA	2.70997	3.56131	2.62883	3.2386
Up	ENSG00000124731	1.47036	0.041	TREM1	6p21.1	protein_coding	0.809906	2.43701	0.844527	2.15814		Up	HIST1H2BD	0.717408	0.011	NA	NANA	NA	3.91029	4.46725	3.61264	4.49049
Up	ENSG00000280540	1.45943	0.0149	LINC01480	CHR_HSCHR19_3_CTG3_1	lncRNA	0	1.46547	0	1.45339		Up	KCNQ5-IT1	0.715958	0.0367	NA	NANA	NA	0.857737	1.38127	0.637973	1.54635
Up	ENSG00000152465	1.45588	0.0572	NMT2	10p13	protein_coding	0.75155	2.46253	0.974409	2.17518		Up	ENSG00000184371	0.712364	0.043	CSF1	1p13.3	protein_coding	6.15106	6.75808	5.79188	6.60958
Up	ENSG00000169255	1.44994	0.0328	B3GALNT1	3q26.1	protein_coding	1.43222	2.89857	1.30361	2.73714		Up	ENSG00000103249	0.712183	0.0775	CLCN7 ENSG00000103249	16p13.3	protein_coding	5.49105	6.23722	5.3733	6.05149
Up	ENSG00000187678	1.43118	0.0203	SPRY4	5q31.3	protein_coding	0.961637	2.313	0.87012	2.38112		Up	ENSG00000121068	0.709787	0.0166	TBX2	17q23.2	protein_coding	3.18217	3.93316	3.05794	3.72653
Up	RNA5-8S5	1.41758	0.0509	NA	NANA	NA	7.62559	9.13346	7.91786	9.24514		Up	ENSG00000147394	0.694323	0.0711	ZNF185	Xq28	protein_coding	1.24312	1.85856	1.31206	2.08526
Up	ENSG00000073737	1.40298	0.0369	DHRS9	2q31.1	protein_coding	3.19975	4.46405	2.9757	4.51736		Up	ENSG00000125740	0.691242	0.0166	FOSB	19q13.32	protein_coding	2.42535	3.11497	2.29591	2.98878
Up	ENSG00000188042	1.39729	0.0172	ARL4C	2q37.1	protein_coding	3.81349	5.19311	3.76638	5.18134		Up	ENSG00000095739	0.68932	0.000963	BAMBI	10p12.1	protein_coding	5.22542	5.99408	5.32973	5.93972
Up	ENSG00000132744	1.39181	0.0454	ACY3	11q13.2	protein_coding	1.27698	2.85248	1.54511	2.75323		Up	ENSG00000137648	0.683327	0.00221	TMPRSS4	11q23.3	protein_coding	1.90573	2.6054	1.86152	2.5285
Up	ENSG00000010404	1.39163	0.0357	IDS	Xq28	protein_coding	2.46614	4.00408	2.58218	3.82749		Up	ENSG00000121933	0.673722	0.0115	TMIGD3	1p13.2	protein_coding	0.994315	1.87674	1.11538	1.5804
Up	ENSG00000181458	1.37883	0.0802	TMEM45A	3q12.2	protein_coding	2.58997	4.27674	2.94553	4.01642		Up	ENSG00000100234	0.647833	0.00635	TIMP3	22q12.3	protein_coding	3.02873	3.62729	2.84067	3.53777
Up	ENSG00000283802	1.36177	0.0718	ADAMTS2	CHR_HG30_PATCH	protein_coding	0.886995	2.11431	1.00577	2.502		Up	ENSG00000117090	0.646721	0.00677	SLAMF1	1q23.3	protein_coding	3.17283	3.84448	3.1785	3.80029
Up	ENSG00000161544	1.35408	0.0369	CYGB	17q25.1	protein_coding	0.564934	2.06639	0.769451	1.97616		Up	ENSG00000109881	0.645026	0.0867	CCDC34	11p14.1	protein_coding	1.30499	2.05747	1.51305	2.05062
Up	ENSG00000205426	1.34739	0.0176	KRT81	12q13.13	protein_coding	2.62022	3.97241	2.6408	3.9834		Up	HIST1H2BE	0.640507	0.0755	NA	NANA	NA	2.27029	2.99428	2.12024	2.67727
Up	ENSG00000277354	1.34084	0.0206	CRIM1	CHR_HSCHR2_1_CTG5	protein_coding	0.686959	2.0892	0.757793	2.03724		Up	ENSG00000274233	0.636923	0.000805	CCL5	CHR_HSCHR17_7_CTG4	protein_coding	3.30011	3.91122	3.26363	3.92637
Up	ENSG00000255833	1.34056	0.0456	TIFAB	5q31.1	protein_coding	1.47031	2.95392	1.7423	2.93981		Up	LOC100506688	0.631148	0.016	NA	NANA	NA	0.857624	1.41736	0.760744	1.46331
Up	ENSG00000095970	1.3349	0.0282	TREM2	6p21.1	protein_coding	4.57933	5.86445	4.61896	6.00364		Up	ENSG00000179403	0.623027	0.00673	VWA1	1p36.33	protein_coding	5.67867	6.37488	5.60082	6.15067
Up	ENSG00000260428	1.33396	0.038	SCX	8q24.3	protein_coding	0	1.44725	0	1.22067		Up	ENSG00000174943	0.618534	0.0867	KCTD13	16p11.2	protein_coding	4.55526	4.99819	4.02112	4.81527
Up	ENSG00000134243	1.33185	0.0514	SORT1	1p13.3	protein_coding	1.68965	2.91947	1.40918	2.84306		Up	HIST1H3D	0.617903	0.0146	NA	NANA	NA	1.10616	1.57779	0.856733	1.62091
Up	ENSG00000138131	1.31196	0.0214	LOXL4	10q24.2	protein_coding	1.41314	2.77899	1.42978	2.68784		Up	ENSG00000071575	0.604907	0.0238	TRIB2	2p24.3	protein_coding	3.37357	3.83219	3.14328	3.89447
Up	ENSG00000275338	1.30962	0.0318	RAB11FIP3	CHR_HSCHR16_CTG2	protein_coding	3.04785	4.3188	3.11249	4.46078		Up	WDR60	0.604741	0.0738	NA	NANA	NA	2.51868	3.01805	2.35871	3.06882
Up	ENSG00000135046	1.27727	0.0572	ANXA1	9q21.13	protein_coding	4.55248	5.99888	4.58641	5.69456		Up	ENSG00000134107	0.601278	0.00657	BHLHE40	3p26.1	protein_coding	7.58537	8.14172	7.42106	8.06726
Up	ENSG00000196975	1.27716	0.0203	ANXA4	2p13.3	protein_coding	5.55393	6.83682	5.52212	6.79355		Up	ENSG00000134326	0.600306	0.0129	CMPK2	2p25.2	protein_coding	7.29498	7.83424	7.10561	7.76697
Up	ENSG00000170442	1.26633	0.0367	KRT86	12q13.13	protein_coding	1.72713	2.8651	1.58744	2.98213		Up	ENSG00000276114	0.594963	0.0233	CCL23	CHR_HSCHR17_7_CTG4	protein_coding	2.99346	3.81826	3.30152	3.66665
Up	ENSG00000153814	1.26191	0.0742	JAZF1	7p15.1	protein_coding	1.60185	3.13078	1.90037	2.89525		Up	ENSG00000201457	0.593228	0.0732	SNORA55	1p34.3	snoRNA	0.238898	1.10691	0.402857	0.721305
Up	ENSG00000069011	1.24856	0.0423	PITX1	5q31.1	protein_coding	0.10406	1.20009	0	1.40108		Up	ENSG00000157240	0.590105	0.0113	FZD1	7q21.13	protein_coding	0.652809	1.30989	0.663524	1.18665
Up	ENSG00000283676	1.24601	0.0214	MIR5087	1q21.2	miRNA	0	1.27762	0	1.2144		Up	ENSG00000151692	0.587504	0.035	RNF144A	2p25.1	protein_coding	6.3856	6.86521	6.08749	6.78289
Up	ENSG00000125245	1.24481	0.0593	GPR18	13q32.3	protein_coding	2.02776	3.47937	2.17259	3.2106		Up	C1ORF233	0.584448	0.0416	NA	NANA	NA	7.3977	8.0602	7.33375	7.84014
Up	AMICA1	1.2399	0.0958	NA	NANA	NA	0.744951	1.92152	0.375272	1.6785		Up	ENSG00000133874	0.579352	0.0017	RNF122	8p12	protein_coding	3.83174	4.35638	3.7126	4.34666
Up	ENSG00000122859	1.23595	0.0712	NEUROG3	10q22.1	protein_coding	0.934088	1.98	0.586142	2.01213		Up	ENSG00000124882	0.576842	0.0354	EREG	4q13.3	protein_coding	4.29981	4.79496	4.07872	4.73726
Up	ENSG00000178623	1.21528	0.0369	GPR35	2q37.3	protein_coding	1.53885	2.85294	1.56218	2.67865		Up	HIST1H2AD	0.576181	0.097	NA	NANA	NA	1.38191	1.64957	1.04988	1.93459
Up	ENSG00000165178	1.20395	0.0509	NCF1C	7q11.23	unprocessed_pseudogene	3.90852	4.97402	3.87537	5.21776		Up	ENSG00000183484	0.575117	0.0501	GPR132	14q32.33	protein_coding	1.75019	2.29199	1.47641	2.08484
Up	ENSG00000231908	1.20251	0.0373	IDH1-AS1	2q34	lncRNA	0	1.11094	0	1.29409		Up	ENSG00000013364	0.565958	0.00713	MVP	16p11.2	protein_coding	3.06475	3.62789	2.94039	3.50916
Up	ENSG00000165685	1.19493	0.0347	TMEM52B ENSG00000165685	12p13.2	protein_coding	0.363464	1.48187	0.352665	1.62412		Up	ENSG00000140678	0.562973	0.0124	ITGAX	16p11.2	protein_coding	0.197582	0.86904	0.198566	0.653054
Up	ENSG00000169896	1.18763	0.0257	ITGAM	16p11.2	protein_coding	1.68183	2.84898	1.71363	2.92173		Up	ENSG00000168517	0.562376	0.0324	HEXIM2	17q21.31	protein_coding	1.84079	2.40179	1.84797	2.41172
Up	ENSG00000135047	1.18642	0.0429	CTSL	9q21.33	protein_coding	3.96988	5.26021	3.96732	5.04984		Up	ENSG00000239305	0.560208	0.096	RNF103	2p11.2	protein_coding	2.75158	3.52964	3.24376	3.58611
Up	ENSG00000039319	1.18426	0.0831	ZFYVE16	5q14.1	protein_coding	2.49651	3.86923	2.49807	3.49386		Up	ENSG00000115956	0.557062	0.00451	PLEK	2p14	protein_coding	7.90399	8.40975	7.83013	8.4385
Up	ENSG00000181104	1.17747	0.0551	F2R	5q13.3	protein_coding	0.478956	1.83368	0.703067	1.70329		Up	ENSG00000131584	0.556874	0.0391	ACAP3 ENSG00000131584	1p36.33	protein_coding	4.00814	4.58256	3.85147	4.39079
Up	ENSG00000185010	1.17565	0.0247	F8	Xq28	protein_coding	1.02134	2.20834	0.989117	2.15342		Up	ENSG00000283676	0.551073	0.045	MIR5087	1q21.2	miRNA	0.357669	0.666883	0	0.792933
Up	ENSG00000200656	1.16292	0.0225	SNORA5B	7p13	snoRNA	0	1.17068	0	1.15516		Up	ENSG00000064601	0.54652	0.00366	CTSA	20q13.12	protein_coding	7.52738	8.11513	7.52555	8.03083
Up	ENSG00000288199	1.1608	0.0573	LSP1	CHR_HG28_PATCH	protein_coding	1.54436	2.70768	1.35701	2.51529		Up	ENSG00000122862	0.544491	0.00356	SRGN	10q22.1	protein_coding	6.91498	7.37466	6.89024	7.51953
Up	ENSG00000100298	1.15639	0.0551	APOBEC3H	22q13.1	protein_coding	2.6856	3.79116	2.80445	4.01166		Up	ENSG00000182405	0.543587	0.0354	PGBD4	15q14	protein_coding	0.81962	1.30813	0.659782	1.25845
Up	ENSG00000082781	1.14267	0.0327	ITGB5	3q21.2	protein_coding	0.239694	1.31148	0.200347	1.4139		Up	ENSG00000172819	0.536618	0.0136	RARG	12q13.13	protein_coding	3.17926	3.69399	3.13713	3.69563
Up	ENSG00000166482	1.12903	0.0804	MFAP4	17p11.2	protein_coding	2.1063	3.22665	2.3416	3.47931		Up	FAM212B	0.535193	0.0346	NA	NANA	NA	4.88126	5.34111	4.69592	5.30647
Up	ENSG00000274131	1.1211	0.0666	CEACAM4	CHR_HSCHR19_3_CTG3_1	protein_coding	0.286174	1.28636	0	1.24202		Up	ENSG00000205593	0.533116	0.0161	DENND6B	22q13.33	protein_coding	4.44855	5.12838	4.52568	4.91208
Up	ENSG00000100292	1.11676	0.0423	HMOX1	22q12.3	protein_coding	1.91909	3.04097	1.79463	2.90628		Up	ENSG00000143862	0.5318	0.00673	ARL8A	1q32.1	protein_coding	5.9717	6.44815	5.83596	6.4231
Up	ENSG00000231453	1.11323	0.0378	LINC01305	2q31.1	lncRNA	0	1.19102	0	1.03544		Up	JHDM1D-AS1	0.531013	0.0751	NA	NANA	NA	0.708591	1.22344	0.83904	1.38622
Up	ENSG00000167880	1.11161	0.0365	EVPL	17q25.1	protein_coding	2.56682	3.76917	2.65734	3.6782		Up	ENSG00000157600	0.53099	0.0222	TMEM164	Xq23	protein_coding	6.59579	7.04486	6.38086	6.99377
Up	ENSG00000119943	1.10886	0.0601	PYROXD2	10q24.2	protein_coding	0.20377	1.38903	0.447474	1.47994		Up	ENSG00000150681	0.528367	0.0823	RGS18 ENSG00000150681	1q31.2	protein_coding	5.13022	5.5299	5.03879	5.69585
Up	ENSG00000092067	1.10549	0.0295	CEBPE	14q11.2	protein_coding	5.62044	6.69182	5.61771	6.75731		Up	ENSG00000095303	0.527913	0.00502	PTGS1	9q33.2	protein_coding	6.7853	7.28497	6.65671	7.21287
Up	ENSG00000100036	1.09859	0.0551	SLC35E4	22q12.2	protein_coding	1.19248	2.33707	1.08082	2.13341		Up	ENSG00000083454	0.526728	0.00994	P2RX5	17p13.2	protein_coding	6.06003	6.61672	6.00862	6.50538
Up	ENSG00000168427	1.09516	0.0432	KLHL30	2q37.3	protein_coding	2.0923	3.21567	1.99409	3.06104		Up	ENSG00000107404	0.524794	0.0265	DVL1	1p36.33	protein_coding	6.39283	6.93794	6.23778	6.74226
Up	ENSG00000183019	1.05201	0.0338	MCEMP1	19p13.2	protein_coding	5.16287	6.26804	5.19547	6.19432		Up	ENSG00000115165	0.524176	0.0146	CYTIP	2q24.1	protein_coding	2.43986	2.84325	2.36945	3.01442
Up	ENSG00000171051	1.04127	0.0369	FPR1 ENSG00000171051	19q13.41	protein_coding	0.330946	1.45638	0.416299	1.37341		Up	ENSG00000125538	0.523648	0.00156	IL1B	2q14.1	protein_coding	6.78477	7.26769	6.73952	7.30389
Up	ENSG00000126264	1.04074	0.0618	HCST	19q13.12	protein_coding	5.96676	6.84156	5.84314	7.04982		Up	ENSG00000143110	0.523298	0.0775	C1orf162	1p13.2	protein_coding	4.39449	4.82027	4.25445	4.87527
Up	ENSG00000162433	1.03899	0.0423	AK4	1p31.3	protein_coding	1.73711	2.86777	1.76687	2.7142		Up	ENSG00000145217	0.520072	0.0393	SLC26A1	4p16.3	protein_coding	2.03849	2.42711	1.69253	2.34405
Up	ENSG00000005381	1.0301	0.0369	MPO	17q22	protein_coding	9.73587	10.7015	9.72014	10.8147		Up	ENSG00000104856	0.519685	0.00551	RELB	19q13.32	protein_coding	3.89515	4.34773	3.75699	4.34378
Up	MIR6087	1.021	0.0903	NA	NANA	NA	6.79009	7.99348	6.83276	7.67138		Up	ENSG00000167850	0.51561	0.0326	CD300C	17q25.1	protein_coding	3.18408	3.86945	3.35349	3.69935
Up	ENSG00000090382	1.0172	0.0369	LYZ	12q15	protein_coding	10.7098	11.7848	10.7154	11.6748		Up	ENSG00000274513	0.50924	0.0417	LILRB2	CHR_HSCHR19LRC_PGF2_CTG3_1	protein_coding	1.45267	2.02327	1.38984	1.83772
Up	ENSG00000140379	1.0166	0.0677	BCL2A1	15q25.1	protein_coding	2.67639	3.65564	2.46221	3.51617		Up	ENSG00000224051	0.50789	0.00673	CPTP	1p36.33	protein_coding	5.20907	5.78893	5.16905	5.60497
Up	ENSG00000100373	1.01333	0.0454	UPK3A	22q13.31	protein_coding	2.35564	3.44855	2.35263	3.28637		Up	ENSG00000021355	0.50668	0.00381	SERPINB1	6p25.2	protein_coding	6.27512	6.72923	6.22429	6.78354
Up	ENSG00000065154	1.00232	0.0459	OAT ENSG00000065154	10q26.13	protein_coding	4.13249	5.20757	4.29303	5.22259		Up	ENSG00000172315	0.50475	0.000861	TP53RK	20q13.12	protein_coding	6.33807	6.77419	6.24267	6.81605
Up	ENSG00000282954	1.00062	0.0514	FBXO17	CHR_HG26_PATCH	protein_coding	0.436468	1.43342	0.306662	1.31096		Up	ENSG00000168209	0.504677	0.0147	DDIT4	10q22.1	protein_coding	6.99278	7.49731	6.90513	7.40996
Up	ENSG00000198829	0.997245	0.0931	SUCNR1	3q25.1	protein_coding	2.52618	3.60149	2.38573	3.30491		Up	ENSG00000100100	0.499919	0.0813	PIK3IP1	22q12.2	protein_coding	1.70436	2.17189	1.59621	2.12852
Up	ENSG00000242550	0.984883	0.0573	SERPINB10	18q21.33	protein_coding	3.19129	4.16373	3.03401	4.03134		Up	ENSG00000135046	0.4989	0.0538	ANXA1	9q21.13	protein_coding	5.10363	5.495	5.04877	5.6552
Up	ENSG00000282307	0.982339	0.0741	SERPINF1	CHR_HSCHR17_1_CTG2	protein_coding	3.3943	4.50885	3.66426	4.51439		Up	ENSG00000159640	0.49836	0.0166	ACE	17q23.3	protein_coding	6.37178	6.85008	6.18805	6.70647
Up	ENSG00000272602	0.978173	0.0522	ZNF595	4p16.3	protein_coding	0	1.06534	0	0.891001		Up	ENSG00000155367	0.498138	0.0369	PPM1J	1p13.2	protein_coding	0.228698	0.644725	0.28453	0.864779
Up	ENSG00000264229	0.976786	0.0718	RNU4ATAC	2q14.2	snRNA	0	1.10634	0	0.847228		Up	LOC148413	0.49768	0.00677	NA	NANA	NA	5.58161	6.04699	5.48172	6.0117
Up	ENSG00000180644	0.973082	0.0338	PRF1	10q22.1	protein_coding	0	0.976166	0	0.969998		Up	ENSG00000125257	0.497408	0.0314	ABCC4	13q32.1	protein_coding	5.35184	5.70975	5.07514	5.71205
Up	ENSG00000163993	0.970303	0.0423	S100P	4p16.1	protein_coding	7.06231	7.96777	6.93744	7.97258		Up	ENSG00000125347	0.493624	0.0154	IRF1	5q31.1	protein_coding	4.33318	4.81422	4.19941	4.70561
Up	ENSG00000169403	0.968979	0.0662	PTAFR	1p35.3	protein_coding	2.49224	3.31164	2.40368	3.52223		Up	ENSG00000267757	0.493563	0.0103	EML2-AS1 ENSG00000267757	19q13.32	lncRNA	3.54359	4.0669	3.66415	4.12797
Up	ENSG00000150681	0.960997	0.0718	RGS18 ENSG00000150681	1q31.2	protein_coding	3.1701	4.30756	3.35776	4.1423		Up	ENSG00000139531	0.493512	0.0103	SUOX	12q13.2	protein_coding	4.27179	4.79692	4.21262	4.67451
Up	ENSG00000095370	0.955016	0.0456	SH2D3C	9q34.11	protein_coding	2.54007	3.39693	2.45836	3.51153		Up	ENSG00000167733	0.493322	0.0545	HSD11B1L	19p13.3	protein_coding	3.48029	3.94853	3.35868	3.87709
Up	ENSG00000115828	0.954838	0.0816	QPCT	2p22.2	protein_coding	1.83743	2.9739	2.09124	2.86444		Up	ENSG00000163736	0.491917	0.0116	PPBP	4q13.3	protein_coding	0.138394	0.642159	0	0.48007
Up	ENSG00000182578	0.952135	0.0514	CSF1R	5q32	protein_coding	2.76352	3.61586	2.71671	3.76864		Up	ENSG00000184564	0.491464	0.0475	SLITRK6	13q31.1	protein_coding	0.381314	0.830491	0.533623	1.06738
Up	ENSG00000021355	0.950711	0.0369	SERPINB1	6p25.2	protein_coding	6.12085	7.10884	6.12895	7.04239		Up	ENSG00000204054	0.487022	0.0438	LINC00963 ENSG00000204054	9q34.11	lncRNA	3.69451	4.04491	3.36376	3.98741
Up	LOC101928323	0.950237	0.0956	NA	NANA	NA	0	1.10626	0	0.794215		Down	LUZP6	-5.8024	0.0597	NA	NANA	NA	6.2785	0.48258	6.07794	0.269065
Up	ENSG00000171992	0.939649	0.0573	SYNPO	5q33.1	protein_coding	0.809319	1.76563	0.957681	1.88067		Down	ENSG00000135919	-2.13719	0.000258	SERPINE2	2q36.1	protein_coding	2.25798	0	2.20338	0.186985
Up	ENSG00000145029	0.934719	0.0369	NICN1	3p21.31	protein_coding	1.87876	2.78107	1.8204	2.78752		Down	ENSG00000107731	-2.12393	0.000228	UNC5B	10q22.1	protein_coding	3.10781	0.833352	2.95313	0.979723
Up	ENSG00000135525	0.934207	0.0572	MAP7	6q23.3	protein_coding	1.01966	2.08227	1.15551	1.96132		Down	ENSG00000157152	-2.06422	0.000228	SYN2	3p25.2	protein_coding	2.16783	0	1.99816	0.0375509
Up	FAM46C	0.933114	0.0369	NA	NANA	NA	0.166793	1.08505	0.18272	1.13069		Down	ENSG00000183092	-1.97566	0.000233	BEGAIN	14q32.2	protein_coding	4.18753	2.14997	4.0343	2.12054
Up	ENSG00000135218	0.932246	0.0369	CD36	7q21.11	protein_coding	4.06501	5.01567	4.11851	5.03234		Down	ENSG00000101210	-1.7601	0.000258	EEF1A2	20q13.33	protein_coding	4.73281	3.00841	4.65612	2.86031
Up	ENSG00000166106	0.929161	0.0623	ADAMTS15	11q24.3	protein_coding	0.168349	1.21527	0.208176	1.01958		Down	ENSG00000111331	-1.73776	0.00105	OAS3	12q24.13	protein_coding	4.20628	2.31192	3.87605	2.29489
Up	ENSG00000158828	0.926923	0.0718	PINK1	1p36.12	protein_coding	3.62392	4.38599	3.4592	4.55098		Down	ENSG00000160191	-1.70096	0.000428	PDE9A	21q22.3	protein_coding	3.91955	2.12301	3.83183	2.22644
Up	ENSG00000035720	0.922503	0.0741	STAP1	4q13.2	protein_coding	0.159596	1.09498	0	0.90962		Down	ENSG00000089127	-1.63874	0.00252	OAS1	12q24.13	protein_coding	2.23254	0.563742	2.08848	0.479806
Up	RNA45S5	0.920422	0.0387	NA	NANA	NA	10.0325	10.986	10.1138	11.0011		Down	ENSG00000089159	-1.60191	0.000868	PXN	12q24.23	protein_coding	2.51345	0.940492	2.61796	0.987085
Up	ENSG00000096060	0.909696	0.0572	FKBP5	6p21.31	protein_coding	5.56864	6.4615	5.43098	6.35751		Down	ENSG00000142156	-1.57549	0.000228	COL6A1	21q22.3	protein_coding	4.6448	3.09763	4.56857	2.96477
Up	ENSG00000188290	0.901336	0.065	HES4	1p36.33	protein_coding	0.287434	1.32819	0.427488	1.18941		Down	ENSG00000128322	-1.55176	0.000898	IGLL1	22q11.23	protein_coding	5.12676	3.45243	5.21765	3.78845
Up	ENSG00000172159	0.899907	0.0983	FRMD3 ENSG00000172159	9q21.32	protein_coding	2.42288	3.3969	2.29606	3.12185		Down	ENSG00000055118	-1.53206	0.000861	KCNH2	7q36.1	protein_coding	4.06088	2.49872	3.96957	2.46762
Up	ENSG00000104870	0.897825	0.0548	FCGRT	19q13.33	protein_coding	6.22993	7.02436	6.14337	7.14459		Down	ENSG00000288237	-1.48953	0.0115	H19	CHR_HG28_PATCH	lncRNA	1.92103	0.0444417	1.12348	0.0210078
Up	ENSG00000071073	0.894438	0.0856	MGAT4A	2q11.2	protein_coding	2.51342	3.42722	2.35022	3.2253		Down	ENSG00000131370	-1.46667	0.0115	SH3BP5	3p25.1	protein_coding	2.05039	0.684414	1.94118	0.373811
Up	ENSG00000149243	0.892218	0.0706	KLHL35	11q13.4	protein_coding	1.5573	2.50623	1.75323	2.58873		Down	ENSG00000169704	-1.46317	0.00221	GP9	3q21.3	protein_coding	2.43926	0.96042	2.62199	1.17449
Up	ENSG00000158517	0.891772	0.0628	NCF1	7q11.23	protein_coding	4.80145	5.60071	4.80321	5.78749		Down	ENSG00000196914	-1.45968	0.00303	ARHGEF12	11q23.3	protein_coding	2.00149	0.308684	1.59588	0.369322
Up	ENSG00000173531	0.884976	0.049	MST1	3p21.31	protein_coding	0.773309	1.57948	0.665467	1.62924		Down	ENSG00000111335	-1.40929	0.00938	OAS2	12q24.13	protein_coding	2.11735	0.272171	1.74264	0.769239
Up	ENSG00000196209	0.879577	0.041	SIRPB2	20p13	protein_coding	1.36717	2.23364	1.40169	2.29438		Down	ENSG00000160179	-1.3938	0.00179	ABCG1	21q22.3	protein_coding	3.30888	1.91694	3.35093	1.95527
Up	HIST1H2AC	0.878039	0.0816	NA	NANA	NA	2.96662	4.01569	3.11773	3.82474		Down	ENSG00000167664	-1.27587	0.0192	TMIGD2	19p13.3	protein_coding	2.10486	0.511144	1.97268	1.01466
Up	ENSG00000165821	0.87019	0.0744	SALL2	14q11.2	protein_coding	0.402745	1.12037	0.206851	1.22961		Down	SEPT5-GP1BB	-1.24769	0.0751	NA	NANA	NA	3.05001	1.3792	2.9437	2.11913
Up	ENSG00000149516	0.869561	0.0552	MS4A3	11q12.1	protein_coding	6.53398	7.508	6.64758	7.41268		Down	ENSG00000205426	-1.2443	0.00252	KRT81	12q13.13	protein_coding	2.15921	1.09397	2.31404	0.89066
Up	ENSG00000184221	0.863222	0.0552	OLIG1	21q22.11	protein_coding	5.85344	6.64749	5.85784	6.79023		Down	ENSG00000167874	-1.2286	0.00648	TMEM88	17p13.1	protein_coding	2.38791	0.902542	2.30762	1.33579
Up	ENSG00000186132	0.86114	0.0429	C2orf76	2q14.2	protein_coding	1.68589	2.49839	1.60871	2.51849		Down	ENSG00000090661	-1.22418	0.00167	CERS4	19p13.2	protein_coding	4.333	3.04553	4.26836	3.10747
Up	ENSG00000205269	0.858589	0.072	TMEM170B	6p24.2	protein_coding	4.20256	5.19719	4.27955	5.0021		Down	ENSG00000006042	-1.20812	0.00229	TMEM98	17q11.2	protein_coding	3.09465	1.76581	3.06457	1.97716
Up	ENSG00000029534	0.858535	0.0657	ANK1	8p11.21	protein_coding	0.424248	1.16542	0.357017	1.33292		Down	ENSG00000106070	-1.20128	0.000868	GRB10	7p12.1	protein_coding	1.3003	0.0877493	1.25657	0.0665701
Up	ENSG00000283621	0.850403	0.0387	MIR6759	12q14.1	miRNA	0.064469	0.923546	0.0795863	0.921316		Down	ENSG00000133816	-1.19161	0.0183	MICAL2	11p15.3	protein_coding	3.4977	2.02273	2.86403	1.95579
Up	ENSG00000109743	0.846789	0.0666	BST1	4p15.32	protein_coding	5.10386	5.91709	4.94775	5.8281		Down	ENSG00000182557	-1.17619	0.00231	SPNS3 ENSG00000182557	17p13.2	protein_coding	3.55385	2.45379	3.51023	2.2579
Up	ENSG00000135744	0.844952	0.0521	AGT	1q42.2	protein_coding	4.8108	5.57449	4.73094	5.65716		Down	ENSG00000183474	-1.17595	0.0416	GTF2H2C	5q13.2	protein_coding	1.70545	0.654648	2.30066	0.999564
Up	ENSG00000135862	0.836252	0.0804	LAMC1	1q25.3	protein_coding	4.46388	5.35809	4.37689	5.15518		Down	ENSG00000144677	-1.16248	0.000584	CTDSPL	3p22.2	protein_coding	1.70019	0.420443	1.49708	0.451876
Up	ENSG00000177614	0.830802	0.0983	PGBD5	1q42.13	protein_coding	0.7379	1.47146	0.803653	1.73169		Down	ENSG00000242689	-1.15552	0.0456	CNTF	11q12.1	protein_coding	1.17577	0	1.13527	0
Up	ENSG00000121797	0.829685	0.0723	CCRL2	3p21.31	protein_coding	1.60009	2.33089	1.40266	2.33124		Down	ENSG00000172985	-1.1555	0.00677	SH3RF3	2q13	protein_coding	2.38999	1.06095	2.03242	1.05046
Up	ENSG00000184060	0.82798	0.0551	ADAP2	17q11.2	protein_coding	0.430189	1.26792	0.524583	1.34281		Down	ENSG00000147689	-1.1537	0.00209	FAM83A	8q24.13	protein_coding	2.44791	1.32503	2.27221	1.08769
Up	ENSG00000090339	0.827449	0.0646	ICAM1	19p13.2	protein_coding	1.46768	2.34886	1.41993	2.19366		Down	ENSG00000159335	-1.13572	0.000258	PTMS ENSG00000159335	12p13.31	protein_coding	7.49156	6.43833	7.47979	6.26158
Up	ENSG00000183018	0.82744	0.0548	SPNS2	17p13.2	protein_coding	4.19623	5.0389	4.29066	5.10287		Down	ENSG00000170442	-1.10097	0.000868	KRT86	12q13.13	protein_coding	1.8207	0.646986	1.87519	0.84697
Up	ENSG00000100031	0.823466	0.0919	GGT1	22q11.23	protein_coding	5.32317	5.98677	5.22891	6.21224		Down	ENSG00000099204	-1.08116	0.00092	ABLIM1	10q25.3	protein_coding	2.8956	1.7705	2.68459	1.64737
Up	ENSG00000159388	0.810018	0.0736	BTG2 ENSG00000159388	1q32.1	protein_coding	3.454	4.2251	3.28447	4.1334		Down	ENSG00000142949	-1.06832	0.00129	PTPRF	1p34.2	protein_coding	2.72568	1.56234	2.50613	1.53282
Up	ENSG00000152192	0.808336	0.0981	POU4F1	13q31.1	protein_coding	1.08715	1.84521	0.862896	1.72151		Down	ENSG00000154864	-1.06407	0.0164	PIEZO2	18p11.21	protein_coding	1.38884	0.0981527	0.975558	0.138109
Up	ENSG00000103485	0.798027	0.0514	QPRT	16p11.2	protein_coding	6.57785	7.32746	6.56254	7.40899		Down	ENSG00000278328	-1.06215	0.0446	MIR6802	19q13.42	miRNA	1.2883	0.088527	1.34198	0.417448
Up	ENSG00000205133	0.796321	0.0958	TRIQK	8q22.1	protein_coding	3.43136	4.38528	3.65918	4.29791		Down	ENSG00000027075	-1.05561	0.00673	PRKCH	14q23.1	protein_coding	2.54826	1.37734	2.34305	1.40275
Up	ENSG00000276858	0.794366	0.0876	FCAR	CHR_HSCHR19KIR_FH06_A_HAP_CTG3_1	protein_coding	2.29454	3.07454	2.12701	2.93574		Down	ENSG00000120949	-1.03775	0.000293	TNFRSF8	1p36.22	protein_coding	3.79168	2.77808	3.82316	2.76126
Up	ENSG00000071575	0.790142	0.0572	TRIB2	2p24.3	protein_coding	0.0840697	0.922598	0.199243	0.941		Down	ENSG00000146072	-1.03524	0.00453	TNFRSF21	6p12.3	protein_coding	3.68045	2.69105	3.50206	2.42098
Up	ENSG00000163235	0.785477	0.0643	TGFA ENSG00000163235	2p13.3	protein_coding	0.45966	1.15791	0.420542	1.29325		Down	APITD1-CORT	-1.02631	0.0384	NA	NANA	NA	3.8348	2.78419	4.10037	3.09837
Up	ENSG00000169902	0.775588	0.0718	TPST1	7q11.21	protein_coding	1.41163	2.2932	1.46775	2.13737		Down	ENSG00000135451	-1.02257	0.00729	TROAP	12q13.12	protein_coding	5.56637	4.32363	5.49089	4.68848
Up	ENSG00000140678	0.773745	0.0666	ITGAX	16p11.2	protein_coding	0.893607	1.75641	1.03417	1.71885		Down	ENSG00000167920	-1.0087	0.00753	TMEM99	17q21.2	lncRNA	2.09238	1.14512	2.11192	1.04178
Up	ENSG00000131724	0.766797	0.0976	IL13RA1	Xq24	protein_coding	3.91287	4.73976	3.81863	4.52533		Down	ENSG00000108679	-0.984142	0.00285	LGALS3BP ENSG00000108679	17q25.3	protein_coding	1.42889	0.484087	1.40728	0.383799
Up	ENSG00000262243	0.765011	0.0718	CES1	CHR_HSCHR16_1_CTG3_1	protein_coding	8.65809	9.47108	8.60068	9.31772		Down	ENSG00000100276	-0.964863	0.00356	RASL10A	22q12.2	protein_coding	4.2471	3.30722	4.14894	3.15908
Up	ENSG00000181982	0.761583	0.0685	CCDC149	4p15.2	protein_coding	2.33077	3.04406	2.19028	3.00016		Down	ENSG00000239887	-0.95104	0.00673	C1orf226	1q23.3	protein_coding	2.33846	1.26245	2.22739	1.40132
Up	ENSG00000165731	0.759514	0.0712	RET	10q11.21	protein_coding	5.57038	6.29351	5.63651	6.43241		Down	ENSG00000130707	-0.943751	0.000258	ASS1	9q34.11	protein_coding	0.865482	0	1.02202	0
Up	ENSG00000136603	0.754058	0.0976	SKIL	3q26.2	protein_coding	1.49454	2.39545	1.57542	2.18262		Down	ENSG00000022267	-0.92888	0.00771	FHL1	Xq26.3	protein_coding	2.40123	1.43868	2.29832	1.40311
Up	ENSG00000169071	0.753065	0.0916	ROR2	9q22.31	protein_coding	0	0.752581	0.144995	0.898545		Down	ENSG00000188643	-0.918742	0.0254	S100A16	1q21.3	protein_coding	1.87112	1.01208	1.8795	0.901058
Up	ENSG00000076662	0.747957	0.0832	ICAM3	19p13.2	protein_coding	5.71752	6.33429	5.59621	6.47535		Down	ENSG00000136193	-0.915111	0.00179	SCRN1	7p14.3	protein_coding	3.60154	2.5616	3.41816	2.62788
Up	ENSG00000168329	0.746927	0.0551	CX3CR1	3p22.2	protein_coding	3.17929	3.88208	3.15298	3.94405		Down	ENSG00000175832	-0.906113	0.00673	ETV4	17q21.31	protein_coding	3.49616	2.44502	3.25538	2.4943
Up	MIR3687-2	0.745574	0.0551	NA	NANA	NA	4.1969	4.98977	4.25802	4.9563		Down	ENSG00000111275	-0.905322	0.00305	ALDH2	12q24.12	protein_coding	3.0846	2.31521	3.1014	2.06014
Up	ENSG00000122694	0.745063	0.0847	GLIPR2	9p13.3	protein_coding	4.75808	5.40584	4.57108	5.41344		Down	ENSG00000275013	-0.896394	0.0039	PRAME	CHR_HSCHR22_1_CTG3	protein_coding	1.34443	0.30931	1.18285	0.425182
Up	ENSG00000136826	0.74115	0.0919	KLF4	9q31.2	protein_coding	2.2744	3.1165	2.47729	3.11749		Down	ENSG00000183696	-0.891244	0.0166	UPP1	7p12.3	protein_coding	2.53053	1.92184	2.68074	1.50693
Up	ENSG00000276231	0.739683	0.0551	PIK3R6	17p13.1	protein_coding	0.107946	0.893323	0.172644	0.866633		Down	ENSG00000231265	-0.878722	0.0554	TRERNA1	20q13.13	lncRNA	0.91102	0	0.846424	0
Up	SCARNA27	0.731405	0.0517	NA	NANA	NA	0	0.722354	0	0.740456		Down	ENSG00000103522	-0.876739	0.00351	IL21R	16p12.1	protein_coding	1.81579	0.872867	1.69978	0.88923
Up	ENSG00000149557	0.730893	0.0552	FEZ1	11q24.2	protein_coding	6.33123	7.085	6.31098	7.019		Down	ENSG00000099282	-0.876191	0.000394	TSPAN15	10q22.1	protein_coding	3.58226	2.65737	3.48553	2.65804
Up	BAIAP2-AS1	0.73055	0.0931	NA	NANA	NA	2.56248	3.37105	2.52061	3.17314		Down	ENSG00000105472	-0.864421	0.00498	CLEC11A	19q13.33	protein_coding	6.03074	5.18135	6.06672	5.18726
Up	ENSG00000163694	0.726872	0.0615	RBM47	4p14	protein_coding	2.12258	2.90773	2.14295	2.81154		Down	ENSG00000177508	-0.853738	0.000868	IRX3	16q12.2	protein_coding	5.52682	4.67509	5.37727	4.52151
Up	ENSG00000163803	0.722706	0.097	PLB1	2p23.2	protein_coding	0.77773	1.3761	0.732014	1.57906		Down	ENSG00000169418	-0.852814	0.00729	NPR 1.00	1q21.3	protein_coding	5.46747	4.61553	5.26385	4.41016
Up	ENSG00000120318	0.722119	0.0725	ARAP3	5q31.3	protein_coding	0.32528	1.07805	0.453344	1.14481		Down	FAM198A	-0.848243	0.00382	NA	NANA	NA	1.8484	0.956375	1.66676	0.862298
Up	ENSG00000110237	0.713722	0.0588	ARHGEF17	11q13.4	protein_coding	1.04756	1.81407	1.0901	1.75103		Down	ENSG00000174945	-0.845766	0.0164	AMZ1	7p22.3	protein_coding	2.05483	1.18163	1.96929	1.15096
Up	ENSG00000134256	0.712446	0.0628	CD101	1p13.1	protein_coding	0.896123	1.65167	0.887584	1.55692		Down	ENSG00000170293	-0.8437	0.00411	CMTM8	3p22.3	protein_coding	3.06497	2.15576	2.98134	2.20316
Up	ENSG00000170476	0.711991	0.0677	MZB1	5q31.2	protein_coding	2.73252	3.41363	2.62514	3.36801		Down	ENSG00000206450	-0.843013	0.0138	HLA-B	CHR_HSCHR6_MHC_QBL_CTG1	protein_coding	1.30716	0.183002	1.01906	0.457189
Up	ENSG00000172794	0.710513	0.0864	RAB37 ENSG00000172794	17q25.1	protein_coding	4.29641	5.06128	4.24167	4.89783		Down	ENSG00000091490	-0.826899	0.000584	SEL1L3	4p15.2	protein_coding	3.22366	2.34518	3.07623	2.30092
Up	ENSG00000188157	0.707337	0.0816	AGRN ENSG00000188157	1p36.33	protein_coding	3.12529	3.73141	3.0765	3.88505		Down	ENSG00000124813	-0.823379	0.0501	RUNX2	6p21.1	protein_coding	1.88668	0.813254	1.4252	0.85187
Up	ENSG00000136014	0.694385	0.0903	USP44	12q22	protein_coding	1.10066	1.9114	1.18724	1.76527		Down	ENSG00000183019	-0.819426	0.0161	MCEMP1	19p13.2	protein_coding	2.44879	1.67062	2.46169	1.601
Up	ENSG00000198715	0.692727	0.0919	GLMP	1q22	protein_coding	2.94366	3.53796	2.92114	3.71229		Down	ENSG00000135821	-0.818569	0.000394	GLUL	1q25.3	protein_coding	7.02305	6.19427	6.93618	6.12782
Up	ENSG00000011600	0.6882	0.0814	TYROBP ENSG00000011600	19q13.12	protein_coding	7.74748	8.36357	7.75097	8.51128		Down	CCDC109B	-0.813406	0.00972	NA	NANA	NA	4.10373	3.16318	4.03134	3.34508
Up	ENSG00000181481	0.682119	0.0816	RNF135	17q11.2	protein_coding	4.4835	5.14939	4.36554	5.06389		Down	ENSG00000150760	-0.810648	0.0606	DOCK1	10q26.2	protein_coding	3.28845	2.29011	2.87635	2.25341
Up	ENSG00000111275	0.673327	0.0983	ALDH2	12q24.12	protein_coding	4.78703	5.44101	4.63696	5.32964		Down	ENSG00000100439	-0.810113	0.00406	ABHD4	14q11.2	protein_coding	5.64399	4.8135	5.45246	4.66272
Up	ENSG00000095932	0.671027	0.0923	SMIM24	19p13.3	protein_coding	1.36012	2.11181	1.52698	2.11734		Down	ENSG00000100916	-0.806295	0.0324	BRMS1L	14q13.2	protein_coding	2.30268	1.44894	2.10637	1.34752
Up	ENSG00000081320	0.667511	0.0666	STK17B	2q32.3	protein_coding	4.4358	5.13543	4.42165	5.05704		Down	ENSG00000162591	-0.797221	0.00677	MEGF6	1p36.32	protein_coding	4.43122	3.64563	4.21403	3.40518
Up	ENSG00000179163	0.666597	0.0762	FUCA1	1p36.11	protein_coding	5.20115	5.81365	5.07801	5.7987		Down	ENSG00000103966	-0.795088	0.0166	EHD4	15q15.1	protein_coding	1.59559	0.887902	1.66886	0.786379
Up	ENSG00000151490	0.659012	0.0926	PTPRO	12p12.3	protein_coding	0.705199	1.4	0.63316	1.25638		Down	ENSG00000182866	-0.792877	0.0939	LCK	1p35.2	protein_coding	1.2582	0.137287	0.62029	0.15545
Up	ENSG00000160746	0.658646	0.0983	ANO10	3p21.33	protein_coding	2.7225	3.50774	2.84669	3.37876		Down	ENSG00000102524	-0.792256	0.00808	TNFSF13B	13q33.3	protein_coding	2.27274	1.31089	2.06731	1.44465
Up	ENSG00000247081	0.655008	0.0606	BAALC-AS1	8q22.3	lncRNA	0	0.650464	0	0.659551		Down	ENSG00000284289	-0.791788	0.0768	MIR6820	22q13.1	miRNA	0.756827	0	0.82675	0
Up	ENSG00000087253	0.654508	0.0958	LPCAT2	16q12.2	protein_coding	3.4994	4.2717	3.63411	4.17082		Down	ENSG00000128040	-0.778155	0.0394	SPINK2	4q12	protein_coding	3.53807	2.59354	3.7208	3.10901
Up	ENSG00000043355	0.639507	0.0712	ZIC2	13q32.3	protein_coding	3.82195	4.51305	3.88957	4.47748		Down	ENSG00000122025	-0.775518	0.0377	FLT3	13q12.2	protein_coding	2.69857	1.80152	2.50947	1.85549
Up	ENSG00000266412	0.639309	0.0756	NCOA4 ENSG00000266412	10q11.22	protein_coding	7.51932	8.20263	7.50389	8.0992		Down	ENSG00000183856	-0.773061	0.0203	IQGAP3	1q22	protein_coding	2.78837	1.98658	2.66545	1.92111
Up	ENSG00000124762	0.630693	0.0677	CDKN1A	6p21.2	protein_coding	8.26532	8.92044	8.26206	8.86832		Down	ENSG00000123685	-0.770129	0.0161	BATF3	1q32.3	protein_coding	4.20729	3.28902	4.20096	3.57897
Up	ENSG00000143110	0.626259	0.0916	C1orf162	1p13.2	protein_coding	4.19468	4.89747	4.32862	4.87835		Down	ENSG00000128641	-0.769127	0.0205	MYO1B	2q32.3	protein_coding	1.76148	0.790344	1.54944	0.982316
Up	ENSG00000170122	0.623203	0.0903	FOXD4	9p24.3	protein_coding	0.461802	1.17	0.514235	1.05245		Down	ENSG00000198879	-0.766347	0.063	SFMBT2	10p14	protein_coding	1.91856	1.05926	1.67923	1.00584
Up	ENSG00000117594	0.622663	0.0751	HSD11B1 ENSG00000117594	1q32.2	protein_coding	5.7526	6.3448	5.66562	6.31875		Down	ENSG00000166851	-0.764541	0.000868	PLK1	16p12.2	protein_coding	7.33241	6.60599	7.27761	6.47495
Up	ENSG00000277379	0.619619	0.0718	MIR6724-3	21p11.2	miRNA	0	0.58672	0	0.652518		Down	ENSG00000186395	-0.761867	0.000584	KRT10 ENSG00000186395	17q21.2	protein_coding	4.94473	4.20386	4.98992	4.20705
Up	ENSG00000129474	0.617901	0.0958	AJUBA	14q11.2	protein_coding	1.31697	1.95133	1.23147	1.8329		Down	ENSG00000140451	-0.758669	0.0143	PIF1	15q22.31	protein_coding	3.16604	2.43264	3.13895	2.35501
Up	ENSG00000003137	0.615975	0.0673	CYP26B1	2p13.2	protein_coding	0	0.62701	0	0.60494		Down	ENSG00000197992	-0.757286	0.00793	CLEC9A	12p13.2	protein_coding	2.97351	2.31146	3.02693	2.17441
Up	ENSG00000198736	0.614558	0.0712	MSRB1	16p13.3	protein_coding	7.42153	8.03738	7.38463	7.9979		Down	ENSG00000124181	-0.75395	0.0333	PLCG1	20q12	protein_coding	5.02259	4.20569	4.76706	4.07606
Up	ENSG00000221890	0.610846	0.0728	NPTXR	22q13.1	protein_coding	0.49669	1.05833	0.440674	1.10072		Down	ENSG00000089692	-0.751591	0.0239	LAG3	12p13.31	protein_coding	1.04029	0.275406	1.11004	0.371738
Up	ENSG00000183570	0.610096	0.0919	PCBP3	21q22.3	protein_coding	1.67301	2.33167	1.64534	2.20687		Down	ENSG00000152104	-0.751018	0.0785	PTPN14	1q41	protein_coding	1.78277	0.782205	1.40769	0.906218
Up	ENSG00000115919	0.608646	0.0916	KYNU	2q22.2	protein_coding	3.01917	3.65728	2.96625	3.54544		Down	ENSG00000187955	-0.750558	0.000428	COL14A1	8q24.12	protein_coding	1.01474	0.27329	1.01621	0.256551
Up	ENSG00000184985	0.606332	0.0778	SORCS2	4p16.1	protein_coding	1.98852	2.63957	1.99394	2.55555		Down	ENSG00000124313	-0.740923	0.017	IQSEC2	Xp11.22	protein_coding	1.3145	0.679447	1.40196	0.555168
Up	ENSG00000129625	0.59848	0.0816	REEP5	5q22.2	protein_coding	5.21308	5.78192	5.12673	5.75485		Down	ENSG00000075218	-0.736797	0.00994	GTSE1	22q13.31	protein_coding	5.29482	4.45314	5.0862	4.45429
Up	ENSG00000288455	0.597533	0.0742	SEMA7A	CHR_HG2198_PATCH	protein_coding	1.89715	2.53682	1.92187	2.47727		Down	ENSG00000288512	-0.730202	0.00848	C1R	CHR_HG1398_PATCH	protein_coding	1.17731	0.33592	0.932747	0.313733
Up	ENSG00000197122	0.596491	0.0973	SRC	20q11.23	protein_coding	2.91478	3.54199	2.85547	3.42124		Down	ENSG00000117399	-0.727939	0.000228	CDC20 ENSG00000117399	1p34.2	protein_coding	7.90084	7.19383	7.89701	7.14813
Up	ENSG00000180871	0.590433	0.0956	CXCR2	2q35	protein_coding	3.38809	4.01799	3.50462	4.05559		Down	FAM129B	-0.727413	0.0176	NA	NANA	NA	4.81021	3.9828	4.61008	3.98266
Up	ENSG00000169059	0.588994	0.0718	VCX3A	Xp22.31	protein_coding	0	0.601858	0	0.576129		Down	ENSG00000130158	-0.726077	0.035	DOCK6	19p13.2	protein_coding	2.62694	1.8855	2.38393	1.67321
Up	ENSG00000171611	0.58441	0.0919	PTCRA	6p21.1	protein_coding	0	0.529398	0	0.639422		Down	ENSG00000275482	-0.722731	0.00677	EPHB6	CHR_HSCHR7_2_CTG6	protein_coding	4.14174	3.26987	3.87094	3.29735
Up	ENSG00000225614	0.581951	0.0718	ZNF469	16q24.2	protein_coding	0.889476	1.45992	0.881829	1.47528		Down	ENSG00000280568	-0.72012	0.0518	ZNF780A	CHR_HG2021_PATCH	protein_coding	2.47789	1.44192	2.23934	1.83507
Up	ENSG00000115183	0.578354	0.0983	TANC1	2q24.2	protein_coding	0.432994	1.07458	0.431531	0.946652		Down	ENSG00000164904	-0.719684	0.0025	ALDH7A1 ENSG00000164904	5q23.2	protein_coding	1.71869	0.900566	1.63099	1.00974
Up	FAM46A	0.5685	0.0983	NA	NANA	NA	5.09631	5.69909	5.05261	5.58683		Down	ENSG00000107551	-0.71899	0.0164	RASSF4	10q11.21	protein_coding	1.84629	1.22544	1.76171	0.944583
Up	ENSG00000171522	0.55599	0.0958	PTGER4	5p13.1	protein_coding	2.90208	3.38828	2.83613	3.46191		Down	ENSG00000134057	-0.717669	0.000584	CCNB1	5q13.2	protein_coding	5.9401	5.17531	5.87206	5.20151
Up	ENSG00000152766	0.552925	0.0916	ANKRD22	10q23.31	protein_coding	0.152505	0.66071	0.0779717	0.675618		Down	ENSG00000163497	-0.710797	0.000228	FEV	2q35	protein_coding	0.822593	0.104414	0.805488	0.102074
Up	CAV2	0.529367	0.0956	NA	NANA	NA	0	0.565069	0	0.493665		Down	ENSG00000110811	-0.710164	0.0024	P3H3	12p13.31	protein_coding	5.0316	4.29023	4.86289	4.18394
Up	LOC100996342	0.522032	0.0903	NA	NANA	NA	0	0.509986	0	0.534078		Down	ENSG00000183691	-0.709716	0.01	NOG	17q22	protein_coding	2.57159	1.9382	2.55737	1.77133
Up	ENSG00000089012	0.516173	0.0958	SIRPG	20p13	protein_coding	1.99115	2.53099	1.97854	2.47104		Down	ENSG00000198929	-0.707288	0.0132	NOS1AP	1q23.3	protein_coding	1.65004	0.896253	1.45668	0.795892
Up	ENSG00000101336	0.504731	0.0976	HCK	20q11.21	protein_coding	5.44443	5.91205	5.40061	5.94244		Down	ENSG00000020181	-0.706618	0.0243	ADGRA2	8p11.23	protein_coding	2.88138	2.17233	2.59651	1.89232
Up	ENSG00000241839	0.499979	0.0958	PLEKHO2	15q22.31	protein_coding	4.86336	5.35458	4.83106	5.33981		Down	ENSG00000047644	-0.684891	0.0979	WWC3	Xp22.2	protein_coding	3.01323	2.11825	2.67666	2.20185
Down	XAGE1E	-5.25245	0.00478	NA	NANA	NA	5.1882	0	5.31671	0		Down	ENSG00000174871	-0.684335	0.0522	CNIH2	11q13.2	protein_coding	2.85236	2.38278	2.90685	2.00776
Down	ENSG00000204382	-5.24181	0.00478	XAGE1B	Xp11.22	protein_coding	5.17027	0	5.31334	0		Down	ENSG00000205078	-0.675051	0.0555	SYCE1L	16q23.1	protein_coding	1.26964	0.478914	1.19272	0.633347
Down	ENSG00000188816	-4.5274	0.00646	HMX2	10q26.13	protein_coding	4.50681	0.136046	4.68404	0		Down	ENSG00000181418	-0.66621	0.00213	DDN	12q13.12	protein_coding	4.4755	3.78702	4.31544	3.6715
Down	ENSG00000188620	-3.88862	0.00757	HMX3	10q26.13	protein_coding	5.05168	1.30409	5.16605	1.1364		Down	ENSG00000107104	-0.662706	0.0726	KANK1	9p24.3	protein_coding	3.23285	2.57395	2.98987	2.32335
Down	PLA2G16	-3.85632	0.00539	NA	NANA	NA	3.90736	0	3.80527	0		Down	ENSG00000281151	-0.662293	0.0629	KCNQ2	CHR_HSCHR20_1_CTG4	protein_coding	3.46964	2.81865	3.31256	2.63897
Down	ENSG00000154930	-2.99468	0.0124	ACSS1	20p11.21	protein_coding	3.92806	0.754321	3.8086	0.992969		Down	ENSG00000109501	-0.659086	0.0132	WFS1	4p16.1	protein_coding	1.30531	0.640083	1.25273	0.599782
Down	ENSG00000178096	-2.87176	0.0178	BOLA1	1q21.2	protein_coding	3.12793	0	2.93349	0.317911		Down	SEPN1	-0.657421	0.0177	NA	NANA	NA	4.54086	3.94197	4.38869	3.67273
Down	ENSG00000140403	-2.79444	0.00822	DNAJA4	15q25.1	protein_coding	2.88154	0.0842208	2.79156	0		Down	ENSG00000028137	-0.656817	0.00467	TNFRSF1B	1p36.22	protein_coding	5.76097	5.09688	5.58699	4.93744
Down	ENSG00000270800	-2.75682	0.00757	RPS10-NUDT3	6p21.31	protein_coding	2.79818	0	2.71545	0		Down	ENSG00000181291	-0.655489	0.000861	TMEM132E	17q12	protein_coding	0.757751	0.0747835	0.670055	0.0420447
Down	ENSG00000090238	-2.60397	0.0369	YPEL3	16p11.2	protein_coding	2.86937	0	2.33858	0		Down	ENSG00000198729	-0.655417	0.00793	PPP1R14C	6q25.1	protein_coding	2.62178	1.83413	2.51677	1.99358
Down	ENSG00000278032	-2.27577	0.0178	LY6E	CHR_HSCHR8_4_CTG7	protein_coding	9.32727	6.89714	9.28449	7.16308		Down	ZNF788	-0.651853	0.0538	NA	NANA	NA	2.95151	2.1118	2.73545	2.27145
Down	ENSG00000243279	-2.27323	0.0166	PRAF2	Xp11.23	protein_coding	3.16739	0.723682	2.95262	0.849878		Down	ENSG00000197321	-0.648951	0.0801	SVIL	10p11.23	protein_coding	1.57311	0.922304	1.35176	0.70467
Down	ENSG00000226479	-2.26725	0.00969	TMEM185B	2q14.2	protein_coding	2.72796	0.461283	2.77416	0.506331		Down	ENSG00000123892	-0.647807	0.0225	RAB38	11q14.2	protein_coding	2.29838	1.62834	2.23301	1.60744
Down	ENSG00000253873	-2.17212	0.0124	PCDHGA11	5q31.3	protein_coding	2.3331	0.212826	2.31858	0.0946158		Down	ENSG00000113721	-0.647213	0.0128	PDGFRB	5q32	protein_coding	1.51413	0.689161	1.26134	0.791881
Down	H2AFJ	-2.1388	0.0124	NA	NANA	NA	2.19194	0	2.08565	0		Down	ENSG00000125726	-0.646576	0.000258	CD70	19p13.3	protein_coding	7.46718	6.85563	7.47962	6.79802
Down	ENSG00000148288	-2.00979	0.0124	GBGT1	9q34.2	protein_coding	5.90001	3.86006	5.94023	3.96061		Down	ENSG00000187244	-0.638425	0.0534	BCAM	19q13.32	protein_coding	2.75453	1.9447	2.59835	2.13133
Down	ENSG00000151287	-1.96618	0.0903	TEX30	13q33.1	protein_coding	2.98663	0.913175	2.39489	0.53597		Down	ENSG00000101224	-0.638106	0.00834	CDC25B	20p13	protein_coding	7.13636	6.54241	6.99705	6.31479
Down	ENSG00000224287	-1.96169	0.0137	MSL3P1	2q37.1	transcribed_processed_pseudogene	2.2351	0.321553	2.18961	0.179777		Down	ENSG00000112984	-0.637259	0.0124	KIF20A	5q31.2	protein_coding	4.06006	3.44715	4.047	3.3854
Down	LIMS3L	-1.94907	0.0129	NA	NANA	NA	2.00831	0	1.88984	0		Down	ENSG00000160678	-0.633199	0.063	S100A1	1q21.3	protein_coding	1.76666	1.04578	1.96225	1.41673
Down	ENSG00000162174	-1.88583	0.0177	ASRGL1	11q12.3	protein_coding	1.78938	0	1.98228	0		Down	ENSG00000133101	-0.632765	0.0388	CCNA1	13q13.3	protein_coding	4.85473	4.10248	4.71204	4.19876
Down	ENSG00000100151	-1.87549	0.0151	PICK1	22q13.1	protein_coding	1.98902	0.104955	1.86692	0		Down	ENSG00000169604	-0.626246	0.00244	ANTXR1	2p13.3	protein_coding	1.20092	0.487734	1.0952	0.555892
Down	ENSG00000141698	-1.82804	0.0171	NT5C3B	17q21.2	protein_coding	1.7428	0	1.91328	0		Down	C10ORF10	-0.625261	0.0298	NA	NANA	NA	1.80965	1.28215	1.94106	1.21804
Down	ENSG00000255072	-1.81372	0.0127	PIGY	4q22.1	protein_coding	1.78788	0.018345	1.85791	0		Down	ENSG00000197046	-0.623666	0.0466	SIGLEC15	18q12.3	protein_coding	0.632894	0	0.824515	0.210078
Down	ENSG00000002587	-1.76612	0.0134	HS3ST1	4p15.33	protein_coding	1.72416	0	1.80808	0		Down	ENSG00000090097	-0.623047	0.00505	PCBP4	3p21.2	protein_coding	4.45892	3.8597	4.33457	3.68769
Down	ENSG00000180257	-1.65064	0.0415	ZNF816	19q13.41	protein_coding	1.60421	0.121559	1.9372	0.118584		Down	ENSG00000005381	-0.622929	0.0475	MPO	17q22	protein_coding	1.05091	0.359447	0.935661	0.381261
Down	ENSG00000162086	-1.60398	0.0958	ZNF75A	16p13.3	protein_coding	2.20129	0.960071	2.35632	0.389564		Down	ENSG00000100526	-0.622645	0.00285	CDKN3 ENSG00000100526	14q22.2	protein_coding	5.82035	5.14463	5.77479	5.20521
Down	ENSG00000171766	-1.57949	0.0214	GATM	15q21.1	protein_coding	1.66392	0	1.49506	0		Down	ENSG00000122694	-0.613416	0.00429	GLIPR2	9p13.3	protein_coding	3.59164	3.02015	3.67005	3.01471
Down	ENSG00000179766	-1.56652	0.0301	ATP8B5P	9p13.3	transcribed_unprocessed_pseudogene	1.45749	0	1.67554	0		Down	ENSG00000165300	-0.610371	0.00221	SLITRK5	13q31.2	protein_coding	1.49788	0.852683	1.4657	0.89015
Down	ENSG00000104611	-1.47087	0.0369	SH2D4A	8p21.3	protein_coding	1.80843	0.399136	1.6995	0.167048		Down	ENSG00000274577	-0.60892	0.00535	LHX1	CHR_HSCHR17_7_CTG4	protein_coding	1.04474	0.448493	0.932212	0.310615
Down	ENSG00000182165	-1.44548	0.0614	TP53TG1	7q21.12	lncRNA	3.03065	1.83045	3.1661	1.47533		Down	ENSG00000112972	-0.604001	0.0637	HMGCS1	5p12	protein_coding	5.39575	4.62236	5.14133	4.70672
Down	ENSG00000168734	-1.41796	0.0439	PKIG	20q13.12	protein_coding	1.99958	0.643563	2.25566	0.775749		Down	ENSG00000157404	-0.603883	0.0131	KIT	4q12	protein_coding	2.97962	2.4098	2.85625	2.2183
Down	H1F0	-1.36383	0.0666	NA	NANA	NA	3.28725	2.18286	3.60538	1.98211		Down	ENSG00000205726	-0.600215	0.0672	ITSN1	21q22.11	protein_coding	2.42205	1.78204	2.29291	1.73249
Down	ENSG00000105556	-1.34308	0.0423	MIER2	19p13.3	protein_coding	3.08086	1.76733	2.93268	1.56005		Down	ENSG00000236404	-0.599778	0.0971	VLDLR-AS1	9p24.2	lncRNA	0.592018	0	0.607537	0
Down	ENSG00000010361	-1.30707	0.0357	FUZ	19q13.33	protein_coding	1.40021	0	1.21393	0		Down	ENSG00000183160	-0.597946	0.0107	TMEM119	12q23.3	protein_coding	1.47647	0.78944	1.25918	0.750313
Down	ENSG00000149485	-1.29739	0.0187	FADS1	11q12.2	protein_coding	5.53463	4.24956	5.55598	4.24626		Down	ENSG00000196814	-0.595999	0.0165	MVB12B	9q33.3	protein_coding	3.85158	3.2535	3.71198	3.11806
Down	ENSG00000134330	-1.29106	0.0657	IAH1	2p25.1	protein_coding	3.71621	2.18595	3.42453	2.37266		Down	ENSG00000184058	-0.593674	0.0121	TBX1	22q11.21	protein_coding	2.4592	1.75788	2.20367	1.71765
Down	ENSG00000254004	-1.27222	0.0588	ZNF260	19q13.12	protein_coding	2.04673	0.994797	2.28712	0.794604		Down	ENSG00000221890	-0.593353	0.00351	NPTXR	22q13.1	protein_coding	1.34284	0.829904	1.35078	0.677015
Down	ENSG00000183734	-1.27138	0.0282	ASCL2	11p15.5	protein_coding	2.11202	0.917403	2.14415	0.796007		Down	ENSG00000231991	-0.589673	0.0438	ANXA2P2 ENSG00000231991	9p13.3	processed_pseudogene	2.892	2.20398	2.83177	2.34045
Down	ENSG00000235314	-1.26076	0.0199	LINC00957	7p13	lncRNA	1.26709	0	1.25444	0		Down	ENSG00000089685	-0.589539	0.000233	BIRC5	17q25.3	protein_coding	6.49047	5.93763	6.5409	5.91466
Down	ENSG00000163795	-1.25531	0.0718	ZNF513	2p23.3	protein_coding	2.18118	1.11299	2.19343	0.750979		Down	ENSG00000164611	-0.58921	0.0141	PTTG1 ENSG00000164611	5q33.3	protein_coding	5.90361	5.1658	5.903	5.46239
Down	ENSG00000209645	-1.2449	0.0736	SNORD105	19p13.2	snoRNA	1.43026	0	1.05954	0		Down	ENSG00000130203	-0.588147	0.0984	APOE	19q13.32	protein_coding	1.00864	0.770526	1.39419	0.456011
Down	ENSG00000003096	-1.22664	0.0326	KLHL13	Xq24	protein_coding	2.84633	1.52407	2.73856	1.60756		Down	ENSG00000072571	-0.587747	0.0751	HMMR	5q34	protein_coding	3.40385	2.59943	3.09765	2.72657
Down	ENSG00000111644	-1.22598	0.0919	ACRBP	12p13.31	protein_coding	3.70544	2.76814	3.91997	2.4053		Down	ENSG00000175063	-0.587588	0.000293	UBE2C	20q13.12	protein_coding	7.59666	7.00749	7.60805	7.02203
Down	ENSG00000143653	-1.22305	0.0326	SCCPDH	1q44	protein_coding	4.51541	3.32236	4.63469	3.38164		Down	ENSG00000167105	-0.586824	0.0576	TMEM92	17q21.33	protein_coding	0.833791	0.18116	0.93373	0.412713
Down	ENSG00000178209	-1.21696	0.035	PLEC	8q24.3	protein_coding	5.77948	4.45286	5.66331	4.55602		Down	ENSG00000175040	-0.586186	0.00677	CHST2	3q24	protein_coding	5.71129	5.11911	5.53633	4.95614
Down	ENSG00000178860	-1.21283	0.0373	MSC	8q13.3	protein_coding	2.18183	0.848383	2.11229	1.02008		Down	ENSG00000086300	-0.582713	0.0706	SNX10	7p15.2	protein_coding	2.24881	1.82356	2.25757	1.5174
Down	ENSG00000134824	-1.1801	0.035	FADS2	11q12.2	protein_coding	6.65297	5.39237	6.6321	5.53252		Down	ENSG00000143147	-0.57949	0.000584	GPR161	1q24.2	protein_coding	0.595463	0.0424917	0.657722	0.0517132
Down	PPAPDC3	-1.15667	0.0725	NA	NANA	NA	1.55045	0.160814	1.35264	0.428933		Down	ENSG00000007866	-0.578416	0.0298	TEAD3	6p21.31	protein_coding	2.07359	1.31756	1.73236	1.33156
Down	ENSG00000124491	-1.15434	0.0705	F13A1	6p25.1	protein_coding	3.12667	1.85397	2.8187	1.78272		Down	ENSG00000142945	-0.577606	0.00229	KIF2C	1p34.1	protein_coding	7.18268	6.56301	7.09678	6.56124
Down	ENSG00000182985	-1.15045	0.0513	CADM1	11q23.3	protein_coding	5.43743	4.44502	5.55789	4.24941		Down	ENSG00000274314	-0.575827	0.0526	MIR6749	11q13.1	miRNA	0.751345	0	0.400308	0
Down	ENSG00000114107	-1.14243	0.0919	CEP70	3q22.3	protein_coding	3.65982	2.53134	3.401	2.24461		Down	ENSG00000092621	-0.575414	0.00092	PHGDH	1p12	protein_coding	6.98932	6.45103	7.0356	6.42306
Down	ENSG00000238300	-1.13334	0.041	SNORD121B	9p13.3	snoRNA	1.46847	0.337445	1.34479	0.209145		Down	ENSG00000166091	-0.574242	0.0384	CMTM5	14q11.2	protein_coding	0.961821	0.40083	1.25162	0.664131
Down	ENSG00000185420	-1.13304	0.0247	SMYD3	1q44	protein_coding	5.31484	4.18066	5.33915	4.20726		Down	ENSG00000154122	-0.573258	0.0175	ANKH	5p15.2	protein_coding	3.12474	2.49861	2.94859	2.42821
Down	ENSG00000235823	-1.11933	0.0916	OLMALINC	10q24.31	lncRNA	3.13194	1.81041	3.09596	2.17884		Down	ENSG00000090889	-0.57313	0.0643	KIF4A	Xq13.1	protein_coding	4.87109	4.21626	4.72046	4.22903
Down	ENSG00000164362	-1.10525	0.0448	TERT	5p15.33	protein_coding	1.2016	0	1.00891	0		Down	ENSG00000136450	-0.570989	0.0201	SRSF1	17q22	protein_coding	7.23351	6.71563	7.09878	6.47467
Down	ENSG00000105427	-1.08541	0.0423	CNFN	19q13.2	protein_coding	1.00103	0	1.16978	0		Down	ENSG00000168675	-0.570523	0.0113	LDLRAD4	18p11.21	protein_coding	2.2126	1.59981	1.97803	1.44977
Down	ENSG00000113739	-1.07626	0.0387	STC2 ENSG00000113739	5q35.2	protein_coding	2.29941	1.23851	2.20894	1.11733		Down	ENSG00000109089	-0.569567	0.0121	CDR2L	17q25.1	protein_coding	1.36917	0.639417	1.29965	0.890277
Down	ENSG00000120332	-1.07072	0.0364	TNN	1q25.1	protein_coding	1.91332	0.887181	1.89341	0.778117		Down	ENSG00000179776	-0.569558	0.00673	CDH5	16q21	protein_coding	0.925484	0.374096	0.778548	0.19082
Down	ENSG00000121310	-1.06804	0.0552	ECHDC2	1p32.3	protein_coding	0.953916	0	1.18217	0		Down	ENSG00000169122	-0.568834	0.00688	FAM110B	8q12.1	protein_coding	1.51425	0.835124	1.35675	0.898204
Down	ENSG00000186862	-1.05423	0.0384	PDZD7	10q24.31	protein_coding	4.7472	3.68759	4.83948	3.79064		Down	ENSG00000275555	-0.567732	0.0377	DLL1	CHR_HSCHR6_1_CTG5	protein_coding	0.744109	0.0746191	0.675203	0.209229
Down	ENSG00000272670	-1.04502	0.0573	DOC2B	CHR_HSCHR17_1_CTG1	protein_coding	0.930416	0	1.15962	0		Down	ENSG00000214357	-0.566505	0.0352	NEURL1B	5q35.1	protein_coding	4.89325	4.29353	4.6751	4.14181
Down	ENSG00000183691	-1.04406	0.0423	NOG	17q22	protein_coding	4.23138	3.28014	4.26411	3.12722		Down	ENSG00000138180	-0.565667	0.0276	CEP55	10q23.33	protein_coding	5.4242	4.67547	5.19764	4.81504
Down	ENSG00000188064	-1.04257	0.0718	WNT7B	22q13.31	protein_coding	3.50693	2.32807	3.51347	2.60719		Down	ENSG00000115163	-0.565618	0.00677	CENPA	2p23.3	protein_coding	5.71707	5.12099	5.55695	5.0218
Down	ENSG00000238597	-0.991572	0.0509	SNORD4B	17q11.2	snoRNA	1.6264	0.744312	1.68566	0.584607		Down	ENSG00000125533	-0.564688	0.0931	BHLHE23	20q13.33	protein_coding	1.85206	1.45979	1.75791	1.02081
Down	ENSG00000142182	-0.981373	0.0369	DNMT3L	21q22.3	protein_coding	1.02868	0	0.934065	0		Down	ENSG00000134874	-0.562734	0.0556	DZIP1	13q32.1	protein_coding	1.08112	0.462721	0.866561	0.359491
Down	ENSG00000284346	-0.976492	0.0573	MIR940	16p13.3	miRNA	1.08533	0	1.06909	0.201431		Down	ENSG00000123240	-0.562422	0.00381	OPTN	10p13	protein_coding	2.18154	1.58626	2.17231	1.64275
Down	ENSG00000143369	-0.974027	0.0901	ECM1	1q21.2	protein_coding	7.36777	6.3294	7.50775	6.59807		Down	ENSG00000215397	-0.562304	0.0144	SCRT2	20p13	protein_coding	1.04977	0.456477	0.948101	0.416781
Down	ENSG00000196684	-0.938569	0.0552	HSH2D	19p13.11	protein_coding	5.85504	5.04132	5.99704	4.93362		Down	ENSG00000152953	-0.562138	0.0258	STK32B	4p16.2	protein_coding	4.90865	4.27287	4.64425	4.15575
Down	ENSG00000276920	-0.937607	0.0551	NKD2	CHR_HSCHR5_4_CTG1	protein_coding	7.05968	6.07806	7.1299	6.23631		Down	ENSG00000130529	-0.561828	0.000868	TRPM4	19q13.33	protein_coding	1.94394	1.39108	1.90472	1.33393
Down	ENSG00000279643	-0.936276	0.0728	TAMM41	CHR_HSCHR3_1_CTG1	protein_coding	3.5556	2.73154	3.80127	2.75278		Down	ENSG00000175048	-0.561464	0.00551	ZDHHC14	6q25.3	protein_coding	4.1753	3.58152	4.04186	3.51272
Down	ENSG00000136010	-0.921742	0.0718	ALDH1L2	12q23.3	protein_coding	3.0409	2.24696	3.06175	2.01221		Down	ENSG00000157456	-0.557674	0.0107	CCNB2	15q22.2	protein_coding	6.34398	5.71213	6.33755	5.85405
Down	ENSG00000166394	-0.899066	0.0369	CYB5R2	11p15.4	protein_coding	2.34907	1.43503	2.33675	1.45266		Down	ENSG00000176894	-0.556828	0.00376	PXMP2	12q24.33	protein_coding	6.77942	6.22766	6.83117	6.26926
Down	ENSG00000183785	-0.897175	0.0427	TUBA8	22q11.21	protein_coding	3.26202	2.43072	3.34608	2.38303		Down	ENSG00000134690	-0.556691	0.00635	CDCA8	1p34.3	protein_coding	6.60623	6.04788	6.5165	5.96147
Down	ENSG00000170801	-0.89076	0.0628	HTRA3	4p16.1	protein_coding	1.17022	0.256337	1.27585	0.40821		Down	ENSG00000156970	-0.55589	0.0538	BUB1B	15q15.1	protein_coding	5.37994	4.74246	5.17542	4.70112
Down	ENSG00000197632	-0.886394	0.0816	SERPINB2	18q21.33	protein_coding	4.23795	3.4491	4.19098	3.20705		Down	ENSG00000160789	-0.555447	0.00571	LMNA	1q22	protein_coding	5.03117	4.53095	5.08643	4.47577
Down	ENSG00000160223	-0.882794	0.0437	ICOSLG	21q22.3	protein_coding	5.32188	4.39037	5.32182	4.48774		Down	LOC148709	-0.554109	0.0183	NA	NANA	NA	1.10873	0.550997	1.11368	0.563199
Down	ENSG00000065989	-0.867117	0.0601	PDE4A	19p13.2	protein_coding	2.87309	2.06139	2.82585	1.90332		Down	ENSG00000109576	-0.55403	0.0184	AADAT	4q33	protein_coding	1.94976	1.46033	1.85417	1.23555
Down	ENSG00000050344	-0.862052	0.0432	NFE2L3	7p15.2	protein_coding	1.15736	0.236419	1.09699	0.293827		Down	ENSG00000130147	-0.553315	0.0298	SH3BP4	2q37.2	protein_coding	4.98878	4.36837	4.7551	4.26887
Down	ENSG00000075275	-0.860183	0.0384	CELSR1	22q13.31	protein_coding	0.848269	0	0.872097	0		Down	ENSG00000143786	-0.55305	0.0545	CNIH3 ENSG00000143786	1q42.12	protein_coding	0.874974	0.236796	0.751324	0.283401
Down	ENSG00000128283	-0.853169	0.0643	CDC42EP1	22q13.1	protein_coding	0.89532	0.156923	0.967942	0		Down	ENSG00000136732	-0.552669	0.0181	GYPC	2q14.3	protein_coding	6.73684	6.11858	6.63021	6.14314
Down	ENSG00000012211	-0.841712	0.0662	PRICKLE3	Xp11.23	protein_coding	3.82846	2.87445	3.76787	3.03845		Down	ENSG00000105711	-0.551424	0.014	SCN1B	19q13.11	protein_coding	4.00741	3.41354	4.05106	3.54209
Down	ENSG00000285460	-0.838884	0.0919	BCAR1	CHR_HSCHR16_5_CTG3_1	protein_coding	3.54286	2.54154	3.30907	2.63262		Down	ENSG00000088325	-0.550741	0.00938	TPX2	20q11.21	protein_coding	7.44037	6.80168	7.29528	6.83248
Down	ENSG00000142065	-0.835599	0.0678	ZFP14	19q13.12	protein_coding	0.777567	0.0402935	0.958117	0.0241934		Down	ENSG00000142173	-0.550216	0.00823	COL6A2	21q22.3	protein_coding	0.788887	0.085082	0.56912	0.172493
Down	ENSG00000165912	-0.835564	0.0673	PACSIN3	11p11.2	protein_coding	3.09727	2.33143	3.06322	2.15793		Down	ENSG00000021826	-0.549314	0.0405	CPS1	2q34	protein_coding	2.39094	1.79176	2.35524	1.85579
Down	ENSG00000213983	-0.817348	0.0976	AP1G2	14q11.2	protein_coding	3.70906	2.97103	3.95401	3.05734		Down	ENSG00000163959	-0.548474	0.0354	SLC51A	3q29	protein_coding	0.80993	0.251738	0.885156	0.3464
Down	HKR1	-0.815935	0.0958	NA	NANA	NA	2.353	1.3622	2.14907	1.508		Down	ENSG00000113389	-0.54687	0.0261	NPR 3.00	5p13.3	protein_coding	1.81427	1.19808	1.632	1.15445
Down	ENSG00000164509	-0.807723	0.0927	IL31RA	5q11.2	protein_coding	1.17356	0.336668	0.977163	0.198612		Down	ENSG00000167771	-0.546649	0.0735	RCOR2 ENSG00000167771	11q13.1	protein_coding	3.24231	2.61858	3.09662	2.62705
Down	ENSG00000188234	-0.804971	0.0551	AGAP4	10q11.22	protein_coding	0.74923	0	0.860711	0		Down	LOC101929464	-0.545531	0.0346	NA	NANA	NA	0.513218	0	0.577844	0
Down	ENSG00000070669	-0.79826	0.0429	ASNS	7q21.3	protein_coding	5.97829	5.18983	5.99034	5.18228		Down	ENSG00000174373	-0.545315	0.0441	RALGAPA1	14q13.2	protein_coding	1.53492	0.824752	1.35213	0.971668
Down	ENSG00000114554	-0.795191	0.0916	PLXNA1	3q21.3	protein_coding	2.62401	1.98506	2.81926	1.86783		Down	ENSG00000198901	-0.544698	0.0209	PRC1	15q26.1	protein_coding	7.07316	6.51387	6.92666	6.39656
Down	ENSG00000134470	-0.792231	0.0614	IL15RA	10p15.1	protein_coding	2.58339	1.76079	2.4627	1.70084		Down	ENSG00000013725	-0.543413	0.0274	CD6	11q12.2	protein_coding	0.761855	0.364449	0.925489	0.23607
Down	ENSG00000185189	-0.789519	0.0509	NRBP2 ENSG00000185189	8q24.3	protein_coding	0.908733	0.150037	0.899973	0.0796314		Down	ENSG00000101888	-0.54227	0.00654	NXT2	Xq23	protein_coding	4.42549	3.77925	4.39849	3.96019
Down	ENSG00000136111	-0.786983	0.0831	TBC1D4	13q22.2	protein_coding	2.24269	1.54517	2.21831	1.34185		Down	ENSG00000149503	-0.541738	0.0883	INCENP	11q12.3	protein_coding	6.32875	5.77685	6.105	5.57342
Down	ENSG00000200354	-0.783947	0.0614	SNORA71D	20q11.23	snoRNA	0.718764	0	0.84913	0		Down	ENSG00000116667	-0.53934	0.00303	C1orf21	1q25.3	protein_coding	2.89794	2.30326	2.79914	2.31513
Down	ENSG00000205476	-0.775738	0.0718	CCDC85C	14q32.2	protein_coding	2.1476	1.25941	2.00433	1.34104		Down	ENSG00000111817	-0.538877	0.00451	DSE ENSG00000111817	6q22.1	protein_coding	2.63502	2.04529	2.54167	2.05365
Down	ENSG00000154217	-0.773148	0.0518	PITPNC1	17q24.2	protein_coding	4.74832	4.01202	4.75275	3.94276		Down	ENSG00000172575	-0.538782	0.0335	RASGRP1	15q14	protein_coding	1.79604	1.09367	1.6389	1.26371
Down	ENSG00000198721	-0.772435	0.0551	ECI2	6p25.2	protein_coding	4.81287	3.98107	4.74028	4.02721		Down	ENSG00000101306	-0.538727	0.037	MYLK2	20q11.21	protein_coding	2.32255	1.86862	2.27248	1.64896
Down	ENSG00000175175	-0.768934	0.0718	PPM1E	17q22	protein_coding	1.47745	0.599987	1.32642	0.666017		Down	ENSG00000166002	-0.53726	0.00608	SMCO4	11q21	protein_coding	4.17384	3.69855	4.33977	3.74054
Down	ENSG00000187601	-0.746936	0.0728	MAGEH1	Xp11.21	protein_coding	0.826801	0	0.667072	0		Down	ENSG00000159231	-0.536452	0.0261	CBR3	21q22.12	protein_coding	1.43772	0.783973	1.43072	1.01157
Down	ENSG00000284154	-0.737389	0.0664	MIR3605	1p35.1	miRNA	1.00024	0.19124	0.978097	0.312317		Down	ENSG00000121552	-0.535712	0.0301	CSTA	3q21.1	protein_coding	4.39062	3.80463	4.5765	4.09107
Down	ENSG00000180089	-0.734801	0.0919	TMEM86B	19q13.42	protein_coding	3.2796	2.46807	3.32151	2.66344		Down	ENSG00000134222	-0.534799	0.011	PSRC1	1p13.3	protein_coding	4.75129	4.12325	4.71418	4.27263
Down	ENSG00000185269	-0.72794	0.054	NOTUM	17q25.3	protein_coding	3.12798	2.3778	3.09289	2.38719		Down	ENSG00000036672	-0.53104	0.0326	USP2	11q23.3	protein_coding	2.87204	2.20357	2.5602	2.16659
Down	ENSG00000283792	-0.726403	0.0834	MIR4453	4q31.3	miRNA	0.67124	0	0.837544	0.0559786		Down	ENSG00000100162	-0.525357	0.0117	CENPM	22q13.2	protein_coding	7.08795	6.64323	7.15949	6.5535
Down	ENSG00000120162	-0.723693	0.0608	MOB3B	9p21.2	protein_coding	1.59534	0.873314	1.53241	0.807055		Down	ENSG00000100351	-0.525161	0.062	GRAP2	22q13.1	protein_coding	0.867944	0.162623	0.601234	0.256233
Down	ENSG00000138061	-0.715081	0.0551	CYP1B1	2p22.2	protein_coding	4.39341	3.66467	4.34868	3.64725		Down	ENSG00000151917	-0.524356	0.0698	BEND6	6p12.1	protein_coding	1.75732	1.09157	1.4489	1.06593
Down	ENSG00000050767	-0.709196	0.0673	COL23A1	5q35.3	protein_coding	5.12244	4.378	5.01596	4.34201		Down	ENSG00000120889	-0.523751	0.0475	TNFRSF10B	8p21.3	protein_coding	2.53403	1.9659	2.39837	1.919
Down	ENSG00000263353	-0.707982	0.0718	PPIAL4A	1p11.2	protein_coding	3.4722	2.84549	3.50771	2.71845		Down	ENSG00000117650	-0.523625	0.0463	NEK2	1q32.3	protein_coding	4.95763	4.44227	4.97084	4.43896
Down	ENSG00000089091	-0.699892	0.0683	DZANK1	20p11.23	protein_coding	2.95087	2.32977	3.03103	2.25235		Down	ENSG00000112299	-0.521701	0.0326	VNN 1.00	6q23.2	protein_coding	2.39866	1.69516	2.21045	1.87055
Down	HIST1H2AL	-0.69816	0.0718	NA	NANA	NA	0.635083	0	0.761238	0		Down	ENSG00000172236	-0.520573	0.0147	TPSAB1	16p13.3	protein_coding	4.83383	4.36758	4.92404	4.34914
Down	ENSG00000112394	-0.697996	0.0551	SLC16A10	6q21	protein_coding	1.22511	0.529409	1.22524	0.524953		Down	ENSG00000087586	-0.519601	0.00381	AURKA	20q13.2	protein_coding	6.48731	5.91653	6.41687	5.94845
Down	ENSG00000124787	-0.697941	0.0802	RPP40	6p25.1	protein_coding	5.35062	4.75226	5.4866	4.68908		Down	ENSG00000123095	-0.517467	0.0222	BHLHE41	12p12.1	protein_coding	1.25543	0.672805	1.08512	0.63281
Down	ENSG00000143382	-0.697435	0.0552	ADAMTSL4	1q21.2	protein_coding	5.22894	4.52755	5.20159	4.50811		Down	ENSG00000126787	-0.51654	0.0711	DLGAP5	14q22.3	protein_coding	4.78249	4.20582	4.68355	4.22714
Down	ENSG00000281429	-0.694878	0.065	FAM20C	CHR_HSCHR7_1_CTG1	protein_coding	1.93237	1.28154	1.92963	1.19071		Down	ENSG00000182718	-0.516266	0.00946	ANXA2	15q22.2	protein_coding	4.68204	4.24773	4.82674	4.22852
Down	ENSG00000198680	-0.694084	0.0677	TUSC1	9p21.2	protein_coding	0.74803	0.0933763	0.850972	0.117458		Down	ENSG00000154102	-0.515999	0.0444	C16orf74	16q24.1	protein_coding	1.3228	0.987448	1.51291	0.816265
Down	ENSG00000267796	-0.676732	0.0718	LIN37 ENSG00000267796	19q13.12	protein_coding	3.58495	2.95163	3.69359	2.97344		Down	ENSG00000126067	-0.515517	0.00356	PSMB2	1p34.3	protein_coding	6.51385	5.97524	6.47798	5.98556
Down	TCTE3	-0.673511	0.0956	NA	NANA	NA	0.586074	0	0.760949	0		Down	ENSG00000140511	-0.512962	0.0941	HAPLN3 ENSG00000140511	15q26.1	protein_coding	1.11903	0.575325	0.955116	0.472893
Down	ENSG00000180549	-0.663713	0.0712	FUT7	9q34.3	protein_coding	6.90929	6.18128	6.82557	6.22615		Down	ENSG00000123119	-0.512554	0.0416	NECAB1	8q21.3	protein_coding	1.04871	0.442722	0.822555	0.403434
Down	ENSG00000054793	-0.657619	0.0905	ATP9A	20q13.2	protein_coding	2.92942	2.25404	2.80644	2.16659		Down	ENSG00000106034	-0.511218	0.0643	CPED1	7q31.31	protein_coding	1.37388	0.69451	1.12624	0.783168
Down	ENSG00000160957	-0.651699	0.0614	RECQL4	8q24.3	protein_coding	6.6129	5.96634	6.63208	5.97525		Down	ENSG00000178999	-0.510872	0.00414	AURKB	17p13.1	protein_coding	6.79994	6.26269	6.79301	6.30851
Down	LDOC1L	-0.650894	0.0628	NA	NANA	NA	4.22544	3.5548	4.22362	3.59247		Down	ENSG00000099889	-0.510525	0.0625	ARVCF ENSG00000099889	22q11.21	protein_coding	2.61916	2.10526	2.47053	1.96338
Down	ENSG00000174669	-0.647777	0.0647	SLC29A2	11q13.2	protein_coding	5.26611	4.6463	5.31098	4.63524		Down	ENSG00000107719	-0.508919	0.0496	PALD1	10q22.1	protein_coding	4.87084	4.37927	4.74986	4.2236
Down	ENSG00000182197	-0.647255	0.0712	EXT1	8q24.11	protein_coding	2.53644	1.94884	2.58869	1.88178		Down	ENSG00000100003	-0.505833	0.0855	SEC14L2	22q12.2	protein_coding	2.97785	2.39092	2.96247	2.53773
Down	MGC12916	-0.644412	0.0971	NA	NANA	NA	1.71651	0.956229	1.59088	1.06233		Down	ENSG00000130821	-0.504801	0.0274	SLC6A8	Xq28	protein_coding	3.04448	2.55779	2.97261	2.44969
Down	ENSG00000154917	-0.64319	0.0916	RAB6B	3q22.1	protein_coding	1.14935	0.481958	1.22488	0.605896		Down	ENSG00000180354	-0.504693	0.00657	MTURN	7p14.3	protein_coding	3.29143	2.78208	3.15759	2.65756
Down	ENSG00000187741	-0.636246	0.0687	FANCA	16q24.3	protein_coding	4.38433	3.76698	4.3613	3.70617		Down	ENSG00000115902	-0.504597	0.00464	SLC1A4	2p14	protein_coding	4.69433	4.2025	4.62533	4.10797
Down	ENSG00000281216	-0.633355	0.0864	KIF26B	CHR_HSCHR1_1_CTG32_1	protein_coding	0.765653	0.211022	0.887457	0.175378		Down	ENSG00000172543	-0.504058	0.0388	CTSW	11q13.1	protein_coding	5.11077	4.55972	5.18081	4.72375
Down	ENSG00000164099	-0.629317	0.0976	PRSS12	4q26	protein_coding	5.19941	4.61849	5.14769	4.46998		Down	ENSG00000111665	-0.503113	0.00673	CDCA3	12p13.31	protein_coding	5.04723	4.49161	4.99805	4.54744
Down	ENSG00000177508	-0.615647	0.0784	IRX3	16q12.2	protein_coding	7.56239	6.90026	7.56274	6.99358		Down	ENSG00000163701	-0.50221	0.0265	IL17RE ENSG00000163701	3p25.3	protein_coding	1.13686	0.627608	1.05298	0.557819
Down	ENSG00000198467	-0.605106	0.0744	TPM2	9p13.3	protein_coding	2.44363	1.79346	2.372	1.81195		Down	ENSG00000058091	-0.501774	0.045	CDK14	7q21.13	protein_coding	2.19417	1.62136	1.96171	1.53097
Down	ENSG00000174721	-0.603379	0.0958	FGFBP3	10q23.32	protein_coding	3.39266	2.85807	3.39442	2.72225		Down	ENSG00000213463	-0.500355	0.0847	SYNJ2BP	14q24.2	protein_coding	1.87796	1.40715	1.72332	1.19341
Down	ENSG00000177192	-0.599066	0.0919	PUS1	12q24.33	protein_coding	6.81691	6.2448	6.7645	6.13848		Down	ENSG00000175183	-0.497862	0.0674	CSRP2	12q21.2	protein_coding	3.66501	2.95406	3.59002	3.30525
Down	ENSG00000101638	-0.592052	0.0741	ST8SIA5	18q21.1	protein_coding	2.67039	2.05803	2.68437	2.11264		Down	ENSG00000123485	-0.496992	0.0274	HJURP	2q37.1	protein_coding	5.30772	4.7129	5.17898	4.77982
Down	ENSG00000164684	-0.590383	0.0983	ZNF704	8q21.13	protein_coding	0.83188	0.336287	0.907284	0.222112		Down	ENSG00000071539	-0.495173	0.00938	TRIP13	5p15.33	protein_coding	5.3279	4.78046	5.2743	4.8314
Down	ENSG00000171914	-0.584996	0.0861	TLN2	15q22.2	protein_coding	2.39412	1.8184	2.34034	1.74606		Down	ENSG00000142089	-0.494344	0.0446	IFITM3	11p15.5	protein_coding	7.65562	7.27882	7.74437	7.13248
Down	ENSG00000280477	-0.578543	0.0742	RASA3	CHR_HG2288_HG2289_PATCH	protein_coding	6.52583	5.95346	6.50404	5.91933		Down	ENSG00000183963	-0.494107	0.0498	SMTN ENSG00000183963	22q12.2	protein_coding	3.75953	3.31628	3.6508	3.10583
Down	ENSG00000198720	-0.565728	0.0958	ANKRD13B	17q11.2	protein_coding	3.25244	2.74376	3.35943	2.73666		Down	ENSG00000100448	-0.492462	0.0328	CTSG	14q12	protein_coding	4.95565	4.50592	5.15545	4.62026
Down	ENSG00000135119	-0.564319	0.0804	RNFT2 ENSG00000135119	12q24.22	protein_coding	1.1676	0.625361	1.16491	0.578511		Down	ENSG00000183018	-0.492383	0.0196	SPNS2	17p13.2	protein_coding	5.48817	4.9788	5.2771	4.8017
Down	ENSG00000281300	-0.559077	0.0927	NXN	CHR_HSCHR17_3_CTG2	protein_coding	3.98096	3.35673	3.91112	3.4172		Down	ENSG00000177398	-0.491659	0.00218	UMODL1	21q22.3	protein_coding	3.01643	2.53029	2.97534	2.47816
Down	ENSG00000072310	-0.558858	0.0983	SREBF1	17p11.2	protein_coding	5.50228	4.92732	5.56498	5.02223		Down	ENSG00000134508	-0.490091	0.0132	CABLES1	18q11.2	protein_coding	4.7563	4.18305	4.59464	4.18771
Down	ENSG00000161681	-0.555709	0.0832	SHANK1	19q13.33	protein_coding	3.90431	3.3816	3.95332	3.36462		Down	ENSG00000162063	-0.489098	0.0166	CCNF	16p13.3	protein_coding	5.96742	5.47904	5.82591	5.33609
Down	ENSG00000181019	-0.552157	0.0816	NQO1	16q22.1	protein_coding	5.69402	5.1347	5.71292	5.16792		Down	ENSG00000166501	-0.487547	0.0176	PRKCB	16p12.2	protein_coding	5.20567	4.69118	5.07774	4.61713
Down	ENSG00000260727	-0.54154	0.0866	SLC7A5P1	16p11.2	transcribed_unprocessed_pseudogene	3.14729	2.62625	3.19247	2.63043		Down	ENSG00000134285	-0.487475	0.00221	FKBP11	12q13.12	protein_coding	5.84221	5.39545	5.84295	5.31476
Down	ENSG00000198478	-0.538833	0.0976	SH3BGRL2	6q14.1	protein_coding	0.597507	0.123029	0.666821	0.0636327		Down	ENSG00000145945	-0.486969	0.00634	FAM50B	6p25.2	protein_coding	3.1699	2.71099	3.15092	2.63589
Down	ENSG00000140044	-0.52555	0.0927	JDP2	14q24.3	protein_coding	4.87294	4.34894	4.83424	4.30714		Down	ENSG00000101447	-0.486607	0.0326	FAM83D	20q11.23	protein_coding	5.56905	5.15953	5.4737	4.91001
Down	ENSG00000146535	-0.518576	0.0956	GNA12	7p22.2	protein_coding	5.71633	5.16055	5.697	5.21563
Down	ZNF600	-0.517999	0.0976	NA	NANA	NA	0.482157	0	0.55384	0
Down	ENSG00000147465	-0.506755	0.0976	STAR	8p11.23	protein_coding	8.01275	7.47015	7.99345	7.52254
Down	ENSG00000106070	-0.504897	0.0958	GRB10	7p12.1	protein_coding	4.36153	3.82868	4.32861	3.85166
Down	ENSG00000136997	-0.502044	0.0953	MYC	8q24.21	protein_coding	8.54414	8.05164	8.56734	8.05575
Down	ENSG00000283085	-0.498814	0.0983	TPBG	CHR_HG2072_PATCH	protein_coding	0.701247	0.196749	0.65855	0.165419
