# Supplementary material for: Inhibition of TOPORS ubiquitin ligase augments the efficacy of DNA hypomethylating agents through DNMT1 stabilization
Source: Nat Commun. 2024 Aug 28;15:7359. doi: 10.1038/s41467-024-50498-4 (PMC11358161; doi:10.1038/s41467-024-50498-4)
Supplement: Supplementary file 7 — Supplementary Data 4 [file 41467_2024_50498_MOESM7_ESM.xlsx]

## Sheet: Supplementary Data 5
Supplementary Data 4. 2nd screening data (candidate gene list)
Candidate genes in the second screening using TOPORS KO MOLM-13
Rank	Gene	sgRNA	c|beta	c|z	c|p-value	c|fdr	c|wald-p-value	c|wald-fdr	d|beta	d|z	d|p-value	d|fdr	d|wald-p-value	d|wald-fdr	beta-score difference
1	UHRF1	10	-1.1593	-1.5373	0	0	0.12423	0.20855	1.6229	2.2983	0	0	0.021547	0.052449	2.7822
2	TP53	10	1.1561	0.30842	0	0	0.75776	0.82899	3.1818	0.85349	0	0	0.39339	0.49307	2.0257
3	HMGB1	5	-0.8572	-1.7622	0.011552	0.06015	0.078036	0.14665	0.87136	1.9072	0.0057762	0.038462	0.056497	0.11001	1.72856
4	NSUN3	10	-1.1644	-7.8559	0	0	3.9678e-15	2.7477e-12	0.016811	0.11629	0.57184	0.72066	0.90742	0.93727	1.18121
5	DNMT1	10	-1.5866	-6.3134	0	0	2.7295e-10	3.7804e-08	-0.49995	-2.0474	0.011552	0.068085	0.040617	0.085106	1.08665
6	NSUN4	10	-0.97232	-7.0269	0	0	2.112e-12	5.8501e-10	-0.003189	-0.023415	0.67437	0.78885	0.98132	0.98918	0.969131
7	ARID1A	10	-0.67012	-4.7482	0	0	2.052e-06	4.659e-05	0.26165	1.8663	0.028159	0.12829	0.062	0.11786	0.93177
8	USP7	10	-1.3801	-7.4505	0	0	9.3e-14	4.2935e-11	-0.44985	-2.479	0.023827	0.11579	0.013175	0.03635	0.93025
9	ALKBH1	4	-0.40949	-1.8142	0.18267	0.39717	0.069645	0.13546	0.34145	1.5242	0.028159	0.12829	0.12746	0.20361	0.75094
10	SETD1A	10	-0.8702	-6.2579	0	0	3.9027e-10	4.9139e-08	-0.14838	-1.0793	0.54079	0.69545	0.28047	0.38046	0.72182
11	METTL17	9	-0.4173	-3.2056	0.036101	0.13774	0.0013479	0.007234	0.25256	1.9744	0.028881	0.12987	0.048337	0.097447	0.66986
12	N6AMT1	4	-1.4533	-4.9681	0	0	6.7617e-07	1.801e-05	-0.78467	-2.6904	0.023827	0.11579	0.0071359	0.023146	0.66863
13	ATM	10	0.36982	1.281	0	0	0.20019	0.30134	0.97862	3.4037	0	0	0.00066481	0.0035506	0.6088
14	RC3H1	10	0.049108	0.27849	0.43032	0.64363	0.78063	0.84467	0.62406	3.541	0.0043321	0.031088	0.00039865	0.0023101	0.574952
15	SETDB2	10	0.11103	0.57493	0.18628	0.40313	0.56534	0.67152	0.67831	3.557	0.0021661	0.018519	0.00037517	0.0021833	0.56728
16	HUWE1	10	-1.2684	-6.493	0	0	8.4153e-11	1.4569e-08	-0.72444	-3.7487	0	0	0.00017777	0.0011837	0.54396
17	METTL5	8	0.092498	0.45392	0.32708	0.55583	0.64988	0.74326	0.62647	3.0917	0.0093863	0.058036	0.0019901	0.0085071	0.533972
18	PHF6	4	0.15735	0.61065	0.27292	0.49802	0.54143	0.64812	0.67485	2.6268	0.0064982	0.042254	0.0086186	0.026292	0.5175
19	SP1	6	-0.91665	-4.923	0.001444	0.011429	8.5224e-07	2.187e-05	-0.40468	-2.1972	0.14224	0.3267	0.028005	0.063588	0.51197
20	KMT2B	10	-0.7133	-5.4391	0	0	5.3563e-08	2.1196e-06	-0.20824	-1.6114	0.32347	0.52459	0.10709	0.17871	0.50506
21	BUB1	10	-0.89729	-5.4988	0	0	3.8228e-08	1.6545e-06	-0.39258	-2.4221	0.051986	0.18462	0.015432	0.041024	0.50471
Candidate genes in the second screening using TOPORS KO MDS-L
Rank	Gene	sgRNA	c|beta	c|z	c|p-value	c|fdr	c|wald-p-value	c|wald-fdr	d|beta	d|z	d|p-value	d|fdr	d|wald-p-value	d|wald-fdr	beta-score difference
1	DDX21	10	-1.5874	-7.6683	0	0	1.7435e-14	1.7248e-12	-0.003791	-0.018761	0.73574	0.91975	0.98503	0.99449	1.58361
2	WDR77	6	-1.5964	-6.9004	0	0	5.1847e-12	2.8723e-10	-0.11277	-0.49925	0.45776	0.80051	0.6176	0.81465	1.48363
3	UHRF1	10	-1.2871	-5.6102	0	0	2.0213e-08	3.7831e-07	0.18598	0.83003	0.0021661	0.023438	0.40652	0.68999	1.47308
4	EXOSC2	4	-1.5503	-6.5293	0.00072202	0.0060606	6.6079e-11	2.7733e-09	-0.0995	-0.41955	0.57978	0.86681	0.67482	0.85669	1.4508
5	LAS1L	10	-1.2815	-6.1647	0	0	7.0618e-10	1.9561e-08	0.11698	0.57207	0.044043	0.22182	0.56728	0.79281	1.39848
6	MED12	4	-1.5623	-6.5987	0.00072202	0.0060606	4.1472e-11	1.8529e-09	-0.24594	-1.0402	0.15523	0.48643	0.29826	0.59868	1.31636
7	CLNS1A	4	-1.6574	-5.5529	0.00072202	0.0060606	2.8104e-08	4.9622e-07	-0.36296	-1.238	0.033213	0.18327	0.21573	0.50988	1.29444
8	ACTB	10	-1.4544	-6.5401	0	0	6.1472e-11	2.6606e-09	-0.19697	-0.911	0.089531	0.35227	0.36229	0.65444	1.25743
9	ALG13	4	-1.4817	-5.0901	0.00072202	0.0060606	3.5779e-07	4.7649e-06	-0.25223	-0.88602	0.14585	0.47005	0.37561	0.66354	1.22947
10	POLR2J	4	-1.8324	-6.4507	0	0	1.1132e-10	4.2829e-09	-0.60502	-2.1881	0.0021661	0.023438	0.028666	0.18296	1.22738
11	CHD4	10	-1.5632	-9.6392	0	0	5.461e-22	7.5635e-19	-0.36116	-2.2738	0.00072202	0.010753	0.02298	0.16867	1.20204
12	SUPT5H	10	-1.5528	-4.5224	0	0	6.1143e-06	5.5348e-05	-0.35367	-1.0476	0.00072202	0.010753	0.29483	0.59427	1.19913
13	DNMT1	10	-1.2799	-6.2666	0	0	3.6899e-10	1.111e-08	-0.12116	-0.60981	0.3213	0.70079	0.54199	0.78059	1.15874
14	DDX54	10	-1.3432	-6.7937	0	0	1.0932e-11	5.4073e-10	-0.19622	-1.0009	0.089531	0.35227	0.31689	0.61815	1.14698
15	NAT10	10	-1.297	-6.886	0	0	5.7386e-12	3.0569e-10	-0.15008	-0.80153	0.19711	0.53635	0.42283	0.70556	1.14692
16	THAP11	10	-1.4621	-8.3106	0	0	9.5226e-17	2.1981e-14	-0.31854	-1.8568	0.0036101	0.035211	0.063339	0.27303	1.14356
17	KMT2D	10	-1.224	-7.6329	0	0	2.2953e-14	2.1194e-12	-0.081754	-0.52356	0.55523	0.85447	0.60058	0.81077	1.14225
18	RBBP5	6	-1.3238	-7.5895	0	0	3.2116e-14	2.78e-12	-0.20989	-1.2159	0.14224	0.47005	0.22403	0.52148	1.11391
19	PPP2CA	10	-1.6055	-8.6308	0	0	6.0948e-18	1.6883e-15	-0.51629	-2.8545	0	0	0.0043108	0.064157	1.08921
20	ASH2L	10	-1.3491	-7.0486	0	0	1.8077e-12	1.0432e-10	-0.26549	-1.4199	0.017329	0.11429	0.15564	0.42433	1.08361
21	SF3B1	4	-1.767	-6.4386	0	0	1.2057e-10	4.3946e-09	-0.71898	-2.6198	0.001444	0.017699	0.0087993	0.097074	1.04802
22	SUPT4H1	10	-0.95938	-6.241	0	0	4.349e-10	1.2293e-08	0.063667	0.42561	0.21805	0.57089	0.67039	0.85339	1.02305
