# Supplementary material for: Inhibition of TOPORS ubiquitin ligase augments the efficacy of DNA hypomethylating agents through DNMT1 stabilization
Source: Nat Commun. 2024 Aug 28;15:7359. doi: 10.1038/s41467-024-50498-4 (PMC11358161; doi:10.1038/s41467-024-50498-4)
Supplement: Supplementary file 8 — Supplementary Data 5 [file 41467_2024_50498_MOESM8_ESM.xlsx]

## Sheet: Supplementary Data 6
Supplementary Data 5. GO terms enriched in ubiquitinated peptides identified in WT MDS-L cells compared to those in TOPORS KO MDS-L cells
	source	term_name	term_id	adjusted_p_value	negative_log10_of_adjusted_p_value	term_size	query_size	intersection_size	effective_domain_size	Representative	intersections
1	GO:MF	ubiquitin-like protein ligase binding	GO:0044389	9.67e-11	10.0147	315	321	28	20166	SUMO3, SUMO2, PML	YWHAZ,YWHAE,XRCC5,VCP,UBE2G1,TRIM28,SUMO3,SQSTM1,SPART,RBX1,PML,CCT2,CACYBP,ARIH1,RPS27A,SUMO2,LAPTM5,DNAJA1,ATXN3,CUL3,LAPTM4B,UBXN1,UBE2N,PSMD1,BAG2,HSPA1B,NEDD8,TXNIP
2	GO:MF	ubiquitin protein ligase binding	GO:0031625	1.55e-10	9.81019	297	321	27	20166	UBE2G1, UBE2N	YWHAZ,YWHAE,XRCC5,VCP,UBE2G1,TRIM28,SQSTM1,SPART,RBX1,PML,CCT2,CACYBP,ARIH1,RPS27A,SUMO2,LAPTM5,DNAJA1,ATXN3,CUL3,LAPTM4B,UBXN1,UBE2N,PSMD1,BAG2,HSPA1B,NEDD8,TXNIP
3	GO:MF	protein domain specific binding	GO:0019904	2.21e-10	9.65497	694	321	41	20166	TOP1, CBX3	YWHAZ,SLC26A6,YWHAQ,YWHAE,VCP,VASP,VAPA,USP47,U2AF2,TRIM28,TOP1,SQSTM1,RFC1,RAB8B,PRKDC,NUMA1,NIPBL,NDFIP2,MAVS,HNRNPK,EPB41L2,CAPG,CACYBP,ATP2B4,ARHGAP6,AP2M1,AIP,DNAJA1,CUL3,GRB2,CALM3,MYH9,HSPA1B,LBR,RHOA,DDB1,RBM39,CBX3,ARHGAP1,CHMP2A,HCLS1
4	GO:BP	cell cycle	GO:0007049	1.68e-12	11.7757	1794	318	74	21092	NIPBL, INCENP, CDCA8,BUB3,BUB1B,AURKB, UHRF1	RDX,ZPR1,ZFYVE19,YWHAE,VCP,USP47,USP16,TOM1L2,TACC3,SMARCD1,SEPTIN11,RPS3,RFWD3,PTP4A1,PRKDC,PRKCB,PPP1CB,PPM1G,PML,NUMA1,NPM1,NIPBL,MORF4L2,MORF4L1,MCM4,MAPRE1,KIF2C,INCENP,HNRNPU,GMNN,GFI1,EPB41L2,EIF4G1,EIF4E,DYNC1LI1,DYNC1H1,DGKZ,COPS5,CNPPD1,CHMP4B,CEP131,CDCA8,BUB3,BUB1B,AURKB,ATP2B4,ACTR2,STMN1,PDCD6IP,APEX2,NASP,CUL3,NAA10,CALM3,H2AX,MCM2,IPO5,WDR12,TAF1L,MYH9,HSPA1B,TUBB2A,ITGB1,ACTL6A,F…
5	GO:BP	chromosome organization	GO:0051276	2.45e-12	11.6101	612	318	41	21092	TOP1, PML, PARP1, DNMT1	XRCC5,TRIM28,TOP1,TACC3,SMARCD1,RFC1,RECQL,PRKDC,PPHLN1,PML,PARP1,NUMA1,NIPBL,MCM4,MAPRE1,KIF2C,INCENP,HNRNPU,HNRNPC,HMGA1,H1-3,DYNC1LI1,CHMP4B,CHD4,CDCA8,CCT8,CCT2,BUB3,BUB1B,AURKB,NASP,CUL3,DNMT1,NAA10,SUB1,MCM2,CCT3,ACTL6A,HMGB1,G3BP1,CHMP2A
6	GO:BP	mitotic cell cycle process	GO:1903047	1.28e-11	10.8936	769	318	45	21092	NIPBL, INCENP, CDCA8,BUB3,BUB1B,AURKB, MCM4	RDX,ZPR1,ZFYVE19,VCP,USP47,USP16,TOM1L2,TACC3,SMARCD1,RFWD3,PRKDC,PRKCB,PML,NUMA1,NIPBL,MCM4,MAPRE1,KIF2C,INCENP,HNRNPU,GFI1,EIF4G1,EIF4E,DYNC1LI1,DYNC1H1,DGKZ,CHMP4B,CDCA8,BUB3,BUB1B,AURKB,STMN1,PDCD6IP,NASP,CUL3,NAA10,CALM3,MCM2,HSPA1B,ITGB1,ACTL6A,RHOA,TAOK3,DDB1,CHMP2A
7	GO:BP	DNA repair	GO:0006281	1.9e-11	10.7212	589	318	39	21092	XRCC5, DDB1, UHRF1	XRCC5,VCP,USP47,UBR5,TRIM28,SMARCD1,RPS3,RFWD3,RFC1,RECQL,RBX1,RAD23B,PRKDC,PML,PARP1,NPM1,NIPBL,MORF4L2,MORF4L1,MCM4,HMGA1,FUS,FAM111A,FAAP20,ACTR2,APEX2,ATXN3,H2AX,MCM2,HMGN1,UBE2N,ACTL6A,FANCI,HMGB1,TAOK3,DDB1,UHRF1,PPP4C,TRIP12
8	REAC	Post-translational protein modification	REAC:R-HSA-597592	1.25e-07	6.90177	1412	240	69	10461	TOPORS, DNMT1, SUMO2, SUMO3	DDX17,VCP,USP47,USP20,USP16,USO1,UBE2Z,UBE2G1,UBA1,TRIM28,TRAPPC3,TRAPPC2L,TOPORS,TOP1,SUMO3,RBX1,RAD23B,RAB8B,PSMD4,PSMD3,PSMC1,PRKDC,PML,PARP1,NUP50,NUP205,NPM1,MAVS,INCENP,HNRNPK,HNRNPC,GPS1,GFUS,GANAB,EEF1A1,DYNC1LI1,DYNC1H1,COPS5,COPS3,COPA,CDCA8,CAPZB,CAPZA1,AURKB,RPS27A,SUMO2,RBBP7,ATXN3,CUL3,H2BC21,DNMT1,UBXN1,DCUN1D1,F8,UBE2N,PSMD1,TUBB2A,ACTL6A,USP14,LMAN1,RHOA,EEF2,CALU,LEO1,DDB1,NEDD8…
9	REAC	Cell Cycle, Mitotic	REAC:R-HSA-69278	1.14e-06	5.94405	548	240	37	10461	NIPBL, INCENP, CDCA8,BUB3,BUB1B,AURKB, MCM4	YWHAE,USO1,RFC1,RBX1,PSMD4,PSMD3,PSMC1,PRKCB,PPP1CB,NUP50,NUP205,NUMA1,NIPBL,MCM4,MAPRE1,LMNB1,KIF2C,INCENP,GMNN,DYNC1LI1,DYNC1H1,CHMP4B,CEP131,CDCA8,BUB3,BUB1B,AURKB,RPS27A,H2BC21,H2AX,H3-4,MCM2,PSMD1,SET,LBR,TUBB2A,CHMP2A
10	REAC	M Phase	REAC:R-HSA-68886	1.53e-06	5.81661	407	240	31	10461	NIPBL, INCENP, CDCA8,BUB3,BUB1B,AURKB,	YWHAE,USO1,PSMD4,PSMD3,PSMC1,PRKCB,NUP50,NUP205,NUMA1,NIPBL,MAPRE1,LMNB1,KIF2C,INCENP,DYNC1LI1,DYNC1H1,CHMP4B,CEP131,CDCA8,BUB3,BUB1B,AURKB,RPS27A,H2BC21,H2AX,H3-4,PSMD1,SET,LBR,TUBB2A,CHMP2A
