# Supplementary material for: Inhibition of TOPORS ubiquitin ligase augments the efficacy of DNA hypomethylating agents through DNMT1 stabilization
Source: Nat Commun. 2024 Aug 28;15:7359. doi: 10.1038/s41467-024-50498-4 (PMC11358161; doi:10.1038/s41467-024-50498-4)
Supplement: Supplementary file 9 — Supplementary Data 6 [file 41467_2024_50498_MOESM9_ESM.xlsx]

## Sheet: Supplementary Data 7
Supplementary Data 6. DNMT1-derived peptides detected in mass spectrometric analysis of WT and TOPORS KO MDS-L cells in the presence of DAC
Site in DNMT1	Annotated Sequence	Modifications	Normalized abundances (WT)	Normalized abundances (KO)
K347	[K].TVMNSKTHPPK.[C]	1xGG [K6]	188.9	11.1
K315	[K].VNPQISDEKDEDEKEEK.[R]	1xGG [K9]	157.4	42.6
K1415	[R].DHICKDMSALVAAR.[M]	1xCarbamidomethyl [C4];1xGG [K5]	153.2	46.8
K1092	[R].FYFLEAYNAKSK.[S]	1xGG [K10]	150.9	49.1
K881	[R].FESPPKTQPTEDNK.[F]	1xGG [K6]	149	51
K928	[R].VLYYSATKNGILYR.[V]	1xGG [K8]	148.6	51.4
K285	[R].AGVQADEDEDGDEKDEKK.[H]	1xGG [K18]	142.7	57.3
K1135	[K].SQACEPSEPEIEIKLPK.[L]	1xCarbamidomethyl [C4];1xGG [K14]	130	70
K961	[R].KEPVDEDLYPEHYR.[K]	1xGG [K1]	129.9	70.1
K981	[K].YSDYIKGSNLDAPEPYR.[I]	1xGG [K6]	128.7	71.3
K586	[R].DLIKLAGVTLGQR.[R]	1xGG [K4]	127.5	72.5
K284	[R].AGVQADEDEDGDEKDEK.[K]	1xGG [K17]	126.1	73.9
K320	[K].VNPQISDEKDEDEKEEK.[R]	1xGG [K14]	125.3	74.4
K1483	[R].GVCSCVEAGKACDPAAR.[Q]	3xCarbamidomethyl [C3; C5; C12];1xGG [K10]	111.4	88.6
K666	[R].CGVCEVCQQPECGKCK.[A]	5xCarbamidomethyl [C1; C4; C7; C12; C15];1xGG [K14]	104.7	95.3
K668	[R].CGVCEVCQQPECGKCK.[A]	5xCarbamidomethyl [C1; C4; C7; C12; C15];1xGG [K16]	104.7	95.3
The abundance of ubiquitinated DNMT1 was normalized by the abundance of total DNMT1 measured by shotgun mass spectrometric analysis of WT and TOPORS KO MDS-L cells
