# Supplementary material for: Inhibition of TOPORS ubiquitin ligase augments the efficacy of DNA hypomethylating agents through DNMT1 stabilization
Source: Nat Commun. 2024 Aug 28;15:7359. doi: 10.1038/s41467-024-50498-4 (PMC11358161; doi:10.1038/s41467-024-50498-4)
Supplement: Supplementary file 10 — Supplementary Data 7 [file 41467_2024_50498_MOESM10_ESM.xlsx]

## Sheet: Supplementary Data 8
Supplementary Data 7. Patients' profiles
					TPM counts
Patient ID	age	Sample	Status	Underlying disease	TOPORS	DNMT1	Response to AZA
#001	60-69	PB	Untreated	AML, NOS: Pure erythroid leukemia	56.663	189.565	Good response
#002	80-89	BM	Untreated	AML with myelodysplasia-related changes	92.7714	91.7663	Good response
#003	50-59	BM	Untreated	AML with myelodysplasia-related changes	54.5945	45.7087	Good response
#004	50-59	BM	Untreated	MDS/MPN, unclassifiable	41.4314	77.6589	Good response
#005	60-69	BM	Untreated	AML with myelodysplasia-related changes	83.9041	105.891	Good response
#006	70-79	BM	Newly diagnosed, untreated	AML, NOS: AML with maturation	99.686	39.8563	Partial response
#007	60-69	BM	First relapse	AML with myelodysplasia-related changes	60.6325	176.423	Partial response
#008	50-59	BM	Newly diagnosed, untreated	AML with myelodysplasia-related changes	64.2933	95.8408	Partial response
#009	60-69	BM	Untreated	MDS with excess blasts and erythroid precursor predominance	77.5355	88.0982	Partial response
#010	70-79	BM	Under treatment	MDS with excess blasts and erythroid precursor predominance	41.3406	60.9809	Partial response
#011	70-79	BM	Untreated	FLT3 pos, NPM1pos	13.0923	10.4174	Partial response
#012	70-79	BM	Untreated	AML, NOS: AML with maturation	99.2086	125.307	Not effective
#013	80-89	BM	Untreated	AML with myelodysplasia-related changes	85.0596	86.7576	Not effective
#014	70-79	BM	Untreated	AML with myelodysplasia-related changes	109.008	145.531	Not effective
#015	80-89	BM	Untreated	AML with myelodysplasia-related changes	161.899	125.74	Not effective
#016	60-69	BM	Untreated	AML, NOS: AML with minimal differentiation	63.3578	142.939	Not effective
#017	60-69	BM	Untreated	AML with myelodysplasia-related changes	93.5505	174.78	Not effective
#018	60-69	BM	Untreated	AML with myelodysplasia-related changes	76.9087	136.148	Not effective
#019	60-69	BM	Untreated	AML, NOS: Acute monoblastic/monocytic leukemia	132.498	71.8897	Not effective
#020	60-69	BM	Untreated	AML, NOS: Acute monoblastic/monocytic leukemia	164.469	55.4993	Not effective
#021	50-59	BM	Untreated	MDS/MPN, unclassifiable	37.604	113.415	Not effective
#022	80-89	PB	Untreated	MDS with excess blasts	57.9904	51.2316	Not effective
#023	80-89	BM	Untreated	AML, NOS: Acute myelomonocytic leukemia	63.1464	111.791	Not effective
Sex: Male 73.9%, Female 26.1%
