# Supplementary material for: Inhibition of TOPORS ubiquitin ligase augments the efficacy of DNA hypomethylating agents through DNMT1 stabilization
Source: Nat Commun. 2024 Aug 28;15:7359. doi: 10.1038/s41467-024-50498-4 (PMC11358161; doi:10.1038/s41467-024-50498-4)
Supplement: Supplementary file 11 — Supplementary Data 8 [file 41467_2024_50498_MOESM11_ESM.xlsx]

## Sheet: Supplementary Data 9
Supplementary Data 8. Primer sequences for amplification of sgRNA portions and sequencing by next generation sequencing
Primer	Sequence
F0 (0nt stagger)	AATGATACGGCGACCACCGAGATCTACACTCTTTCCCTACACGAC GCTCTTCCGATCTTCTTGTGGAAAGGACGAAACACC
F1 (1nt stagger)	AATGATACGGCGACCACCGAGATCTACACTCTTTCCCTACACGAC GCTCTTCCGATCTCTCTTGTGGAAAGGACGAAACACC
F2 (2nt stagger)	AATGATACGGCGACCACCGAGATCTACACTCTTTCCCTACACGAC GCTCTTCCGATCTGCTCTTGTGGAAAGGACGAAACACC
F3 (3nt stagger)	AATGATACGGCGACCACCGAGATCTACACTCTTTCCCTACACGAC GCTCTTCCGATCTAGCTCTTGTGGAAAGGACGAAACACC
F4 (4nt stagger)	AATGATACGGCGACCACCGAGATCTACACTCTTTCCCTACACGAC GCTCTTCCGATCTCAACTCTTGTGGAAAGGACGAAACACC
F6 (6nt stagger)	AATGATACGGCGACCACCGAGATCTACACTCTTTCCCTACACGAC GCTCTTCCGATCTTGCACCTCTTGTGGAAAGGACGAAACACC
F7 (7nt stagger)	AATGATACGGCGACCACCGAGATCTACACTCTTTCCCTACACGAC GCTCTTCCGATCTACGCAACTCTTGTGGAAAGGACGAAACACC
F8 (8nt stagger)	AATGATACGGCGACCACCGAGATCTACACTCTTTCCCTACACGAC GCTCTTCCGATCTGAAGACCCTCTTGTGGAAAGGACGAAACACC
R1(A02)	CAAGCAGAAGACGGCATACGAGATGCTGGATTGTGACTGGAGTTC AGACGTGTGCTCTTCCGATCTATTCTTTCCCCTGCACTGTACC
R2(A03)	CAAGCAGAAGACGGCATACGAGATTAACTCGGGTGACTGGAGTTC AGACGTGTGCTCTTCCGATCTATTCTTTCCCCTGCACTGTACC
R3(A04)	CAAGCAGAAGACGGCATACGAGATTAACAGTTGTGACTGGAGTTC AGACGTGTGCTCTTCCGATCTATTCTTTCCCCTGCACTGTACC
R4(B06)	CAAGCAGAAGACGGCATACGAGATTAGTAGAAGTGACTGGAGTTC AGACGTGTGCTCTTCCGATCTATTCTTTCCCCTGCACTGTACC
R5(B07)	CAAGCAGAAGACGGCATACGAGATGCACGATTGTGACTGGAGTTC AGACGTGTGCTCTTCCGATCTATTCTTTCCCCTGCACTGTACC
R6(B09)	CAAGCAGAAGACGGCATACGAGATTAGTTCTTGTGACTGGAGTTC AGACGTGTGCTCTTCCGATCTATTCTTTCCCCTGCACTGTACC
R7(C01)	CAAGCAGAAGACGGCATACGAGATGCACGACCGTGACTGGAGTTC AGACGTGTGCTCTTCCGATCTATTCTTTCCCCTGCACTGTACC
R8(C02)	CAAGCAGAAGACGGCATACGAGATTACACTCCGTGACTGGAGTTC AGACGTGTGCTCTTCCGATCTATTCTTTCCCCTGCACTGTACC
