# Supplementary material for: Inhibition of TOPORS ubiquitin ligase augments the efficacy of DNA hypomethylating agents through DNMT1 stabilization
Source: Nat Commun. 2024 Aug 28;15:7359. doi: 10.1038/s41467-024-50498-4 (PMC11358161; doi:10.1038/s41467-024-50498-4)
Supplement: Supplementary file 13 — Source data [file 41467_2024_50498_MOESM13_ESM.zip]

Archive with 7 entries (6 files):
- Source Data/
- Source Data/.DS_Store
- __MACOSX/Source Data/._.DS_Store
- Source Data/Uncropped images of gels and blots.pdf
- __MACOSX/Source Data/._Uncropped images of gels and blots.pdf
- Source Data/Source data.xlsx
- __MACOSX/Source Data/._Source data.xlsx
