# Supplementary material for: Inhibition of TOPORS ubiquitin ligase augments the efficacy of DNA hypomethylating agents through DNMT1 stabilization
Source: Nat Commun. 2024 Aug 28;15:7359. doi: 10.1038/s41467-024-50498-4 (PMC11358161; doi:10.1038/s41467-024-50498-4)
Supplement: Supplementary file 13 — Source data [file 41467_2024_50498_MOESM13_ESM.zip › Source Data/Source data.xlsx]

## Sheet: Fig 2b
MOLM-13	sgTOPORS#1
Days	Vehicle (DMSO)			DAC 10 nM			DAC 20 nM			AZA 250 nM			AZA 500 nM			AraC 10 nM			AraC 20 nM
1	100	100	100	100	100	100	100	100	100	100	100	100	100	100	100	100	100	100	100	100	100
4	102.613	99.2874	101.663	47.7435	46.3183	46.0808	38.9549	41.3302	40.6176	71.9715	71.0214	71.734	63.1829	65.0831	64.8456	106.888	105.463	107.363	108.076	106.888	109.026
7	104.513	104.038	103.563	23.2779	23.5154	23.0404	21.8527	22.5653	20.4276	49.8812	45.6057	48.6936	48.9311	48.9311	51.7815	114.964	111.401	114.014	115.202	115.677	115.439
10	100.713	101.9	101.9	16.3895	16.6271	15.2019	14.4893	14.4893	13.0641	42.7553	41.0926	39.4299	43.943	45.6057	43.943	111.164	112.589	113.539	120.19	117.102	119.952
14	105.701	104.276	106.176	11.8765	8.7886	10.4513	10.4513	10.2138	9.02613	35.6295	36.8171	34.2043	40.38	40.6176	38.7173	114.964	112.114	116.39	115.677	114.964	122.09
MOLM-13	sgTOPORS#2
Days	Vehicle (DMSO)			DAC 10 nM			DAC 20 nM			AZA 250 nM			AZA 500 nM			AraC 10 nM			AraC 20 nM
1	100	100	100	100	100	100	100	100	100	100	100	100	100	100	100	100	100	100	100	100	100
4	101.316	101.579	104.737	61.5789	60	61.3158	55.5263	55	53.9474	77.1053	80.2632	80.5263	73.4211	73.4211	74.7368	108.421	109.211	109.474	108.158	109.211	108.421
7	102.895	105.263	105.263	43.6842	44.7368	44.2105	38.4211	40	36.0526	62.8947	63.1579	62.6316	64.2105	64.7368	63.6842	115.526	112.632	113.421	117.368	117.368	116.579
10	107.632	107.105	106.316	38.6842	36.8421	36.5789	31.3158	31.0526	32.6316	53.6842	58.4211	56.0526	57.6316	58.9474	59.2105	115	119.474	116.579	121.316	120.263	120
14	109.474	111.316	111.579	28.6842	28.4211	27.8947	24.7368	25.5263	25.2632	51.5789	51.3158	49.7368	57.3684	58.6842	56.5789	122.895	121.316	120.526	126.316	121.053	117.368
MDS-L	sgTOPORS#1
Days	Vehicle (DMSO)			DAC 6.25 nM			DAC 12.5 nM			AZA 100 nM			AZA 200 nM			AraC 6.25 nM			AraC 12.5 nM
1	100	100	100	100	100	100	100	100	100	100	100	100	100	100	100	100	100	100	100	100	100
4	100.762	99.2381	98.8571	79.0476	75.8095	75.8095	76.381	71.8095	72.9524	91.8095	88.9524	91.619	80.5714	80.9524	81.9048	99.4286	99.0476	99.2381	97.3333	96.9524	99.4286
7	98.8571	98.2857	97.7143	45.7143	47.619	45.9048	41.1429	42.8571	39.0476	62.2857	61.5238	60.5714	55.4286	54.4762	52.7619	97.3333	96.9524	98.2857	99.0476	97.9048	96.1905
10	98.8571	98.2857	97.5238	32.5714	33.7143	32.381	34.2857	32.9524	32.5714	49.5238	48.381	48.9524	43.2381	45.3333	43.0476	98.6667	100.19	99.0476	97.7143	96.7619	97.5238
14	98.4762	97.3333	99.4286	26.8571	26.2857	26.2857	27.619	26.6667	28	38.2857	39.2381	39.2381	37.5238	39.0476	38.2857	98.8571	98.2857	98.0952	96.1905	98.4762	96.381
MDS-L	sgTOPORS#2
Days	Vehicle (DMSO)			DAC 6.25 nM			DAC 12.5 nM			AZA 100 nM			AZA 200 nM			AraC 6.25 nM			AraC 12.5 nM
1	100	100	100	100	100	100	100	100	100	100	100	100	100	100	100	100	100	100	100	100	100
4	98.7755	96.1224	97.9592	83.4694	81.6327	83.0612	80.2041	80.6122	80.6122	90.8163	89.7959	89.5918	84.2857	86.9388	85.102	96.7347	98.7755	97.1429	95.7143	96.5306	97.7551
7	93.4694	93.8776	94.2857	59.7959	60.2041	57.551	61.2245	57.9592	62.449	71.0204	70.4082	71.4286	67.9592	64.2857	65.3061	95.3061	93.8776	94.898	95.7143	93.8776	93.8776
10	93.4694	91.6327	93.4694	48.5714	48.5714	48.9796	51.6327	49.7959	51.2245	60	61.4286	59.3878	54.898	56.5306	55.9184	92.449	93.6735	93.4694	93.2653	93.4694	92.0408
14	86.1224	87.7551	88.3673	41.6327	42.449	40.2041	47.7551	45.3061	42.0408	49.5918	51.8367	53.4694	48.3673	50.4082	48.1633	92.2449	91.8367	87.9592	86.1224	87.7551	89.7959
SKK-1	sgTOPORS#1
Days	Vehicle (DMSO)			DAC 10 nM			AZA 200 nM			AraC 10 nM
1	100	100	100	100	100	100	100	100	100	100	100	100
4	108.312	108.816	110.327	30.4786	30.9824	34.005	40.0504	42.3174	39.5466	91.6877	92.6952	95.466
7	118.136	117.128	115.617	22.1662	20.403	20.1511	24.6851	23.1738	25.4408	106.801	103.526	114.106
10	114.861	116.121	116.877	27.9597	23.9295	21.4106	22.67	22.9219	19.8992	113.854	103.275	106.801
14	115.113	116.877	118.892	24.4332	23.4257	28.2116	20.1511	19.6474	23.9295	114.358	111.839	116.121
SKK-1	sgTOPORS#2
Days	Vehicle (DMSO)			DAC 10 nM			AZA 200 nM			AraC 10 nM
1	100	100	100	100	100	100	100	100	100	100	100	100
4	111.034	113.793	114.483	51.3793	49.6552	52.4138	56.2069	62.7586	57.5862	95.5172	89.3103	94.4828
7	123.448	126.897	124.483	46.2069	50.3448	46.5517	48.6207	50.6897	49.3103	116.207	113.793	112.414
10	125.517	124.138	125.517	34.4828	41.3793	36.5517	40.3448	44.8276	41.7241	120.345	120	120.69
14	126.207	124.483	127.241	37.5862	44.1379	32.7586	43.4483	52.069	49.6552	127.586	123.103	128.276
SKM-1	sgTOPORS#1
Days	Vehicle (DMSO)			DAC 25 nM			AZA 500 nM			AraC 25 nM
1	100	100	100	100	100	100	100	100	100	100	100	100
4	95.6873	97.035	99.1914	71.6981	73.3154	71.9677	93.531	90.8356	89.2183	95.4178	95.6873	97.5741
7	94.6092	99.1914	96.7655	45.5526	46.0916	46.3612	66.3073	65.4987	65.7682	97.035	99.4609	97.035
10	97.8437	98.9218	98.1132	30.7278	30.7278	32.0755	56.0647	60.9164	57.9515	98.6523	96.7655	97.3046
14	101.348	98.3827	99.1914	23.7197	24.5283	26.4151	49.3261	50.4043	50.9434	103.504	104.852	104.043
SKM-1	sgTOPORS#2
Days	Vehicle (DMSO)			DAC 25 nM			AZA 500 nM			AraC 25 nM
1	100	100	100	100	100	100	100	100	100	100	100	100
4	97.5069	97.7839	98.0609	78.1163	79.2244	78.3934	88.6427	92.5208	87.8116	98.615	96.3989	96.6759
7	99.446	97.5069	97.5069	58.1717	59.0028	56.7867	77.0083	72.2992	72.5762	97.5069	96.1219	96.1219
10	97.5069	96.1219	94.4598	46.5374	47.0914	46.8144	74.2382	70.3601	77.8393	98.338	96.6759	96.9529
14	100.554	97.2299	96.3989	36.8421	37.3961	39.0582	70.9141	67.867	72.0222	100	103.601	98.338

## Sheet: Fig 2c
CB MA9
Days	Mock_DMSO			Mock_DAC 50 nM			sgTOPORS#1_DMSO			sgTOPORS#1_DAC 50 nM
1	100	100	100	100	100	100	100	100	100	100	100	100
4	94.4904	94.4904	98.6226	97.7961	99.1736	94.2149	94.2029	94.9275	94.5652	75.3623	73.1884	71.0145
7	96.6942	90.9091	98.0716	93.1129	98.3471	105.785	86.5942	86.9565	92.7536	67.7536	57.6087	61.5942
10	100.275	105.785	N/A	97.7961	88.1543	90.6336	93.8406	89.4928	93.8406	57.6087	42.7536	47.4638

## Sheet: Fig 2e
MOLM-13	DMSO	(x107 cells)
Days	Parent cell			Single clone 1 (sgTOPORS#1)			Single clone 2 (sgTOPORS#2)
1	0.05	0.05	0.05	0.05	0.05	0.05	0.05	0.05	0.05
4	0.584	0.55	0.57	0.536	0.524	0.548	0.492	0.512	0.452
7	4.112	3.97	4.58	3.872	3.264	3.664	3.2	3.2	3.152
MOLM-13	DAC 20 nM	(x107 cells)
Days	Parent cell			Single clone 1 (sgTOPORS#1)			Single clone 2 (sgTOPORS#2)
1	0.05	0.05	0.05	0.05	0.05	0.05	0.05	0.05	0.05
4	0.3012	0.3348	0.3428	0.1104	0.1228	0.1036	0.0996	0.1124	0.0952
7	1.0192	1.1248	0.76	0.1328	0.136	0.1	0.1	0.0896	0.1016

## Sheet: Fig 2f
MDS-L	DMSO	(x107 cells)
Days	Parent cell			Single clone 1 (sgTOPORS#1)			Single clone 2 (sgTOPORS#2)
1	0.3	0.3	0.3	0.3	0.3	0.3	0.3	0.3	0.3
4	1.06	1.15	1.04	0.991	0.975	1.08	0.781	0.793	0.78
7	3.34	3.52	3.24	3.18	2.96	3.12	2.2	2.46	2.38
MDS-L	DAC 12.5 nM	(x107 cells)
Days	Parent cell			Single clone 1 (sgTOPORS#1)			Single clone 2 (sgTOPORS#2)
1	0.3	0.3	0.3	0.3	0.3	0.3	0.3	0.3	0.3
4	0.794	0.814	0.759	0.552	0.509	0.599	0.461	0.423	0.421
7	1.212	1.202	1.228	0.586	0.534	0.612	0.52	0.444	0.356

## Sheet: Fig 2g
MOLM-13	xenograft
No.	Group	Overall survival days	alive0dead1
1	WT_DMSO	18	1
2	WT_DMSO	17	1
3	WT_DMSO	16	1
4	WT_DMSO	18	1
5	WT_DMSO	18	1
6	WT_DMSO	16	1
7	WT_DMSO	17	1
8	WT_DAC	22	1
9	WT_DAC	23	1
10	WT_DAC	20	1
11	WT_DAC	23	1
12	WT_DAC	23	1
13	WT_DAC	23	1
14	WT_DAC	23	1
15	KO_DMSO	20	1
16	KO_DMSO	19	1
17	KO_DMSO	18	1
18	KO_DMSO	20	1
19	KO_DMSO	21	1
20	KO_DMSO	19	1
21	KO_DMSO	21	1
22	KO_DAC	44	1
23	KO_DAC	39	1
24	KO_DAC	41	1
25	KO_DAC	41	1
26	KO_DAC	38	1
27	KO_DAC	39	1
28	KO_DAC	39	1

## Sheet: Fig 2h
MDS-L	xenograft				Reduction rate	WT								KO
No.	Group	overall survival days	alive0dead1		8w	1.03418	1.15082	1.10253	1.36924	0.229272	0.906389	0.730981		1.4634	0.872453	0.561736	0.931321	0.38717	2.2317	0.512226
1	WT_DMSO	186	1		10w	0.703515	0.910998	0.884921	0.910431	0.637755	0.781179	0.917234		0.689719	0.224473	0.206427	0.36442	0.08802	0.91233	0.638258
2	WT_DMSO	190	1		12w	0.535472	0.67962	0.884772	0.559873	0.427158	0.854044	0.601446		0.311339	0.168839	0.100714	0.210714	0.055054	0.4125	0.506429
3	WT_DMSO	188	1		14w	0.575155	0.545977	0.486737	0.150398	0.396508	0.821397	0.522546		0.07103	0.066002	0.052594	0.035967	0.006422	0.141421	0.122825
4	WT_DMSO	170	1		16w	0.501423	0.544124	0.50671	0.269947	0.263888	0.515657	0.325824		0.069462	0.028606	0.01868	0.009902	0.001755	0.049218	0.031394
5	WT_DMSO	160	1		18w	0.084071	0.439415	0.355003	0.405037	0.304493	0.455071	0.483322		0.108737	0.026628	0.010064	0.004355	0.000917	0.049792	0.019702
6	WT_DMSO	167	1
7	WT_DMSO	158	1
8	WT_DAC	195	1
9	WT_DAC	182	1
10	WT_DAC	195	1
11	WT_DAC	188	1
12	WT_DAC	204	1
13	WT_DAC	182	1
14	WT_DAC	200	1
15	KO_DMSO	228	1
16	KO_DMSO	193	1
17	KO_DMSO	204	1
18	KO_DMSO	155	1
19	KO_DMSO	179	1
20	KO_DMSO	134	1
21	KO_DAC	218	1
22	KO_DAC	223	1
23	KO_DAC	230	1
24	KO_DAC	251	1
25	KO_DAC	263	0
26	KO_DAC	202	1
27	KO_DAC	195	1

## Sheet: Fig 3c
	WBC (x102/uL)			Hb(g/dL)			Plt (x104/uL)
	WT	KO		WT	KO		WT	KO
	82	38			13.3		66.9	105
	41	60		13.9	14.3		103	104
	89	30		13.6	13.1		102	126
	126	79		13	14.7		97.9	117
	82	92		15.3	14.6		77.7	81.5
	36	43		15.4	15.9		77.8	92.8
	42	72		14.6	13.5		83.7	88.1

## Sheet: Fig 3d
	B cell					T cell					Myeloid
WT	44.8056	44.4675	43.6644	29.11	47.8396	41.1894	13.083	44.6907	38.198	29.3724	11.6	23.2	6.46	28.6	19.5
KO	46.1923	41.652	43.032	33.92	51.3945	35.9083	32.841	40.48	46.9792	18.5895	14.1	19.6	11.9	14.9	26.5

## Sheet: Fig 3e
Freq in lin- cells (%)	LSK					MP					CMP					GMP					MEP
WT	1.2	1.19	1.76	1.6	1.11	16.5	32.6	19	26.5	33.9	3.564	4.564	2.774	6.5985	6.9156	3.9435	7.7262	5.529	7.685	9.3564	5.7255	11.4752	7.258	4.24	12.8142
KO	1.45	1.33	1.96	1.22	1.89	20	28.9	15	24.5	27.2	3.9	5.491	2.79	5.243	7.072	6.28	11.9357	4.83	7.4725	8.8672	5.8	3.9304	4.305	8.869	6.8272

## Sheet: Fig 3f
WBC (x102/uL)	Months after BMT	WT						KO
	1	61	56	52	71	46	142	93	54	85	39	101	84
	2	244	178	205	157	161	141	108	153	200	155	227	209
	3	288	152	178	187	105	129	137	109	135	106	203	156
	4	148	179	145	182	184	132	60	99	150	185	164	105
Hb (g/dL)	Months after BMT	WT						KO
	1	12.3	12.9	12.6	11.9	13	12.7	12.8	11.2	11.5	11.8	12.6	12
	2	13.8	13.6	13.3	13.2	12.9	13.3	13.2	12.7	12.6	12.4	13.3	12.8
	3	12.9	12.6	13.3	12.3	12.9	13.1	12.7	12.8	12	12.4	12.7	12.1
	4	12	13.3	13	11.9	12.8	12.5	10.5	11.8	11.7	12.1	13	12
Plt (x104/uL)	Months after BMT	WT						KO
	1	55.8	51.4	60.6	70	43.5	68	71.6	42.1	68.4	58.4	54.1	59.1
	2	82.9	76.9	75.5	65.5	21.4	77.3	44.5	74.3	62.4	57.1	65.6	64.5
	3	81.5	85.6	70.9	79.4	47	74.2	73.1	75.7	75	82.4	66.9	69.1
	4	87.9	96.8	94.5	88.4	127	91.6	64.8	96.7	82.8	91.3	89.9	82.1
PB lineage (%)	B cell						T cell						Myeloid
WT	49.2775	58.2699	56.9096	59.0733	51.0138	64.7364	33.423	24.9977	29.1684	27.0864	31.1328	17.6952	14	12.6	10.5	10.6	15.2	12.1
KO	46.336	43.03	58.8414	53.8384	50.868	44.6468	40.4535	20.0586	21.918	25.3308	25.12	32.2806	9.19	33.6	15.5	15.9	21.1	19.4

[truncated: 32 more sheets: Fig 3g, Fig 3h, Fig 3i, Fig 4a, Fig 4b, Fig 5a, Fig 5i, Fig 7a, Fig 7b, Fig 7c, Fig 7d, Fig 7e, Fig 8b, Fig 8d, Ex Data Fig 1, Ex Data Fig 2, Ex Data Fig 4e, Ex Data Fig 5a, Ex Data Fig 5b, Ex Data Fig 5c …]
